# Supplementary material for: Identifying technologies in circular economy paradigm through text mining on scientific literature
Source: PLoS One. 2024 Dec 27;19(12):e0312709. doi: 10.1371/journal.pone.0312709 (PMC11676554; doi:10.1371/journal.pone.0312709)
Supplement: S1 File — The dataset contains title, abstract and other information of the 48,855 scientific articles retrieved using the methodology explained in Section 3.1. (CSV) [file pone.0312709.s001.csv]

scopusID	DOI	Authors	Affiliations	Countries	Year	Title	Journal	Volume	Issue	Pages
2-s2.0-84871897300	10.1007/s00170-012-4705-z	Zheng J.|Gao L.|Qiu H.|Shao X.|Jiang P.	Huazhong University of Science and Technology	China	2016	Variable fidelity metamodel-based analytical target cascading method for green design	International Journal of Advanced Manufacturing Technology	87	5-8	1203-1216
2-s2.0-84874731722	10.1007/s00170-013-4887-z	Deng C.|Wu J.|Shao X.	Huazhong University of Science and Technology	China	2016	Research on eco-balance with LCA and LCC for mechanical product design	International Journal of Advanced Manufacturing Technology	87	5-8	1217-1228
2-s2.0-84878810762	10.1007/s10784-013-9220-7	Renckens S.	Yale University	United States	2015	The Basel Convention, US politics, and the emergence of non-state e-waste recycling certification	International Environmental Agreements: Politics, Law and Economics	15	2	141-158
2-s2.0-84894250927	10.1007/s10163-014-0238-x	Suthar S.|Kumar K.|Mutiyar P.K.	Doon University|Indian Institute of Technology Delhi	India|India	2015	Nutrient recovery from compostable fractions of municipal solid wastes using vermitechnology	Journal of Material Cycles and Waste Management	17	1	174-184
2-s2.0-84899690394	10.1016/j.geothermics.2014.03.013	Hermans T.|Wildemeersch S.|Jamin P.|Orban P.|Brouyère S.|Dassargues A.|Nguyen F.	Fonds de la Recherche Scientifique - FNRS|Université de Liège	Belgium|Belgium	2015	Quantitative temperature monitoring of a heat tracing experiment using cross-borehole ERT	Geothermics	53	NA	14-26
2-s2.0-84899700932	10.1016/j.geothermics.2014.04.003	Córdova Geirdal C.A.|Gudjonsdottir M.S.|Jensson P.	Reykjavik University	Iceland	2015	Economic comparison of a well-head geothermal power plant and a traditional one	Geothermics	53	NA	1-13
2-s2.0-84899818883	10.1016/j.geothermics.2014.03.012	Martín-Gamboa M.|Iribarren D.|Dufour J.	Instituto IMDEA Energía|Universidad Rey Juan Carlos	Spain|Spain	2015	On the environmental suitability of high- and low-enthalpy geothermal systems	Geothermics	53	NA	27-37
2-s2.0-84904410840	10.1016/j.apcatb.2014.05.012	Choudhary H.|Nishimura S.|Ebitani K.	Japan Advanced Institute of Science and Technology	Japan	2015	Synthesis of high-value organic acids from sugars promoted by hydrothermally loaded Cu oxide species on magnesia	Applied Catalysis B: Environmental	162	NA	1-10
2-s2.0-84904430509	10.1080/15568318.2012.738355	Giustozzi F.|Flintsch G.W.|Crispino M.	Virginia Polytechnic Institute and State University|Politecnico di Milano	United States|Italy	2015	Environmental Impact Analysis of Low-Carbon Road-Foundation Layers	International Journal of Sustainable Transportation	9	1	73-79
2-s2.0-84905638550	10.1016/j.ijepes.2014.06.074	Parastegari M.|Hooshmand R.A.|Khodabakhshian A.|Zare A.H.	University of Isfahan	Iran	2015	Joint operation of wind farm, photovoltaic, pump-storage and energy storage devices in energy and reserve markets	International Journal of Electrical Power and Energy Systems	64	NA	275-284
2-s2.0-84906236263	10.1016/j.renene.2014.06.037	Cervone A.|Santini E.|Teodori S.|Romito D.Z.	Sapienza Università di Roma	Italy	2015	Impact of regulatory rules on economic performance of PV power plants	Renewable Energy	74	NA	78-86
2-s2.0-84906252595	10.1016/j.renene.2014.07.016	van Duren I.|Voinov A.|Arodudu O.|Firrisa M.T.	Leibniz-Zentrum für Agrarlandschaftsforschung (ZALF) e. V.|Faculty of Geo-Information Science and Earth Observation – ITC	Germany|Netherlands	2015	Where to produce rapeseed biodiesel and why? Mapping European rapeseed energy efficiency	Renewable Energy	74	NA	49-59
2-s2.0-84906501877	10.1016/j.renene.2014.08.009	Hu Y.|Cao W.|Ji B.|Si J.|Chen X.	Queen's University Belfast|Henan Polytechnic University|University of Strathclyde|Newcastle University|Guizhou University	United Kingdom|China|United Kingdom|United Kingdom|China	2015	New multi-stage DC-DC converters for grid-connected photovoltaic systems	Renewable Energy	74	NA	247-254
2-s2.0-84906508323	10.1016/j.marpol.2014.07.026	Scarff G.|Fitzsimmons C.|Gray T.	Faculty of Humanities and Social Sciences|Newcastle University	United Kingdom|United Kingdom	2015	The new mode of marine planning in the UK: Aspirations and challenges	Marine Policy	51	NA	96-102
2-s2.0-84906514686	10.1016/j.ijepes.2014.07.049	Degeilh Y.|Gross G.	University of Illinois Urbana-Champaign	United States	2015	Stochastic simulation of power systems with integrated intermittent renewable resources	International Journal of Electrical Power and Energy Systems	64	NA	542-550
2-s2.0-84906519020	10.1016/j.renene.2014.08.002	Adi V.S.K.|Chang C.T.	National Cheng Kung University	Taiwan	2015	Development of flexible designs for PVFC hybrid power systems	Renewable Energy	74	NA	176-186
2-s2.0-84906692205	10.1016/j.renene.2014.08.027	Sun P.|Nie P.y.	Hainan University|Jinan University	China|China	2015	A comparative study of feed-in tariff and renewable portfolio standard policy in renewable energy industry	Renewable Energy	74	NA	255-262
2-s2.0-84906695247	10.1016/j.renene.2014.08.011	Jiang L.|Wang L.W.|Luo W.L.|Wang R.Z.	Key Laboratory for Power Machinery and Engineering of Ministry of Education	China	2015	Experimental study on working pairs for two-stage chemisorption freezing cycle	Renewable Energy	74	NA	287-297
2-s2.0-84906739458	10.1016/j.renene.2014.08.010	Torreglosa J.P.|García P.|Fernández L.M.|Jurado F.	Universidad Autónoma de Chile|Universidad de Cádiz|Universidad de Jaén	Chile|Spain|Spain	2015	Energy dispatching based on predictive controller of an off-grid wind turbine/photovoltaic/hydrogen/battery hybrid system	Renewable Energy	74	NA	326-336
2-s2.0-84906748740	10.1016/j.renene.2014.08.014	Zhou G.|Huang J.|Yue T.|Luo Q.|Zhang G.	Tianjin University|Guilin University of Technology	China|China	2015	Temporal-spatial distribution of wave energy: A case study of Beibu Gulf, China	Renewable Energy	74	NA	344-356
2-s2.0-84906761492	10.1016/j.renene.2014.08.028	Bahrehmand D.|Ameri M.	Shahid Bahonar University of Kerman	Iran	2015	Energy and exergy analysis of different solar air collector systems with natural convection	Renewable Energy	74	NA	357-368
2-s2.0-84906761608	10.1016/j.renene.2014.07.048	Bottasso C.L.|Riboldi C.E.D.	Politecnico di Milano|Technische Universität München	Italy|Germany	2015	Validation of a wind misalignment observer using field test data	Renewable Energy	74	NA	298-306
2-s2.0-84906771372	10.1016/j.renene.2014.08.006	Gad H.E.|Gad H.E.	Faculty of Engineering	Egypt	2015	Development of a new temperature data acquisition system for solar energy applications	Renewable Energy	74	NA	337-343
2-s2.0-84906810263	10.1016/j.renene.2014.07.049	Bachant P.|Wosnik M.	University of New Hampshire Durham	United States	2015	Performance measurements of cylindrical- and spherical-helical cross-flow marine hydrokinetic turbines, with estimates of exergy efficiency	Renewable Energy	74	NA	318-325
2-s2.0-84906819033	10.1016/j.renene.2014.08.015	Akhyani M.|Chegini V.|Aliakbari Bidokhti A.	Islamic Azad University, Science and Research Branch|Islamic Azad University|Iranian National Institute for Oceanography and Atmospheric Science	Iran|Iran|Iran	2015	An appraisal of the power density of current profile in the Persian Gulf and the Gulf of Oman using numerical simulation	Renewable Energy	74	NA	307-317
2-s2.0-84906949226	10.1016/j.ejor.2014.06.025	Beşikci U.|Bilge U.|Ulusoy G.	Sabancı Üniversitesi|Boğaziçi Üniversitesi	Turkey|Turkey	2015	Multi-mode resource constrained multi-project scheduling and resource portfolio problem	European Journal of Operational Research	240	1	22-31
2-s2.0-84907096972	10.1016/j.carbpol.2014.08.090	Matin M.|Rahaman M.M.|Nayeem J.|Sarkar M.|Jahan M.S.	Pulp and Paper Research Division	Bangladesh	2015	Dissolving pulp from jute stick	Carbohydrate Polymers	115	NA	44-48
2-s2.0-84907326333	10.1016/j.landusepol.2014.07.022	Bojesen M.|Boerboom L.|Skov-Petersen H.	Københavns Universitet|Faculty of Geo-Information Science and Earth Observation – ITC|Institut for Fødevare- og Ressourceøkonomi (IFRO)	Denmark|Netherlands|Denmark	2015	Towards a sustainable capacity expansion of the Danish biogas sector	Land Use Policy	42	NA	264-277
2-s2.0-84907364875	10.1016/j.geothermics.2014.07.007	Feng Y.|Tyagi M.|White C.D.	Tulane University|University of Louisiana at Lafayette|Louisiana State University	United States|United States|United States	2015	A downhole heat exchanger for horizontal wells in low-enthalpy geopressured geothermal brine reservoirs	Geothermics	53	NA	368-378
2-s2.0-84907462426	10.1016/j.marpol.2014.08.006	Masden E.A.|McCluskie A.|Owen E.|Langston R.H.W.	University of the Highlands and Islands|Royal Society for the Protection of Birds	United Kingdom|United Kingdom	2015	Renewable energy developments in an uncertain world: The case of offshore wind and birds in the UK	Marine Policy	51	NA	169-172
2-s2.0-84907481741	10.1016/j.renene.2014.09.001	Badhurshah R.|Samad A.	Indian Institute of Technology Madras	India	2015	Multiple surrogate based optimization of a bidirectional impulse turbine for wave energy conversion	Renewable Energy	74	NA	749-760
2-s2.0-84907481742	10.1016/j.renene.2014.08.046	Boubaker K.|de Franchi M.|Colantoni A.|Monarca D.|Cecchini M.|Longo L.|Allegrini E.|Di Giacinto S.|Biondi P.|Menghini G.	Università degli Studi della Tuscia Viterbo|Université de Tunis El Manar	Italy|Tunisia	2015	Prospective for hazelnut cultivation small energetic plants outcome in Turkey: Optimization and inspiration from an Italian model	Renewable Energy	74	NA	523-527
2-s2.0-84907483639	10.1016/j.renene.2014.08.075	Wong P.K.|Wong K.I.|Vong C.M.|Cheung C.S.	University of Macau|Hong Kong Polytechnic University	Macao|Hong Kong	2015	Modeling and optimization of biodiesel engine performance using kernel-based extreme learning machine and cuckoo search	Renewable Energy	74	NA	640-647
2-s2.0-84907483641	10.1016/j.renene.2014.08.031	Jones B.W.|Powell R.	Kansas State University	United States	2015	Evaluation of distributed building thermal energy storage in conjunction with wind and solar electric power generation	Renewable Energy	74	NA	699-707
2-s2.0-84907483642	10.1016/j.renene.2014.08.017	Chaves-Ávila J.P.|Fernandes C.	Faculteit Techniek, Bestuur en Management, TU Delft|Universidad Pontificia Comillas, Escuela Técnica Superior de Ingeniería, Instituto de Investigación Tecnológica	Netherlands|Spain	2015	The Spanish intraday market design: A successful solution to balance renewable generation?	Renewable Energy	74	NA	422-432
2-s2.0-84907484520	10.1016/j.renene.2014.09.005	Tripathi R.|Singh J.|Thakur I.S.	Jawaharlal Nehru University	India	2015	Characterization of microalga Scenedesmus sp. ISTGA1 for potential CO<inf>2</inf> sequestration and biodiesel production	Renewable Energy	74	NA	774-781
2-s2.0-84907484524	10.1016/j.renene.2014.08.068	Siddiqui M.S.|Durrani N.|Akhtar I.	College of Electrical &amp; Mechanical Engineering|Institute of Space Technology, Islamabad|Virginia Polytechnic Institute and State University	Pakistan|Pakistan|United States	2015	Quantification of the effects of geometric approximations on the performance of a vertical axis wind turbine	Renewable Energy	74	NA	661-670
2-s2.0-84907484529	10.1016/j.renene.2014.08.033	Ali G.|Wagner J.|Moline D.|Schweisinger T.	Clemson University	United States	2015	Energy harvesting from atmospheric variations - Theory and test	Renewable Energy	74	NA	528-535
2-s2.0-84907486254	10.1016/j.fuel.2014.09.014	Peters J.F.|Iribarren D.|Dufour J.	Instituto IMDEA Energía|Universidad Rey Juan Carlos	Spain|Spain	2015	Simulation and life cycle assessment of biofuel production via fast pyrolysis and hydroupgrading	Fuel	139	NA	441-456
2-s2.0-84907486347	10.1016/j.renene.2014.08.076	Yong C.|Yiping W.|Li Z.	Tianjin University	China	2015	Performance analysis on a building-integrated solar heating and cooling panel	Renewable Energy	74	NA	627-632
2-s2.0-84907486351	10.1016/j.renene.2014.08.062	Papaefthymiou S.V.|Lakiotis V.G.|Margaris I.D.|Papathanassiou S.A.	School of Electrical and Computer Engineering	Greece	2015	Dynamic analysis of island systems with wind-pumped-storage hybrid power stations	Renewable Energy	74	NA	544-554
2-s2.0-84907487283	10.1016/j.renene.2014.08.078	Jana K.|De S.	Jadavpur University	India	2015	Polygeneration using agricultural waste: Thermodynamic and economic feasibility study	Renewable Energy	74	NA	648-660
2-s2.0-84907494048	10.1016/j.renene.2014.08.060	Vanvyve E.|Delle Monache L.|Monaghan A.J.|Pinto J.O.	National Center for Atmospheric Research|Met Office	United States|United Kingdom	2015	Wind resource estimates with an analog ensemble approach	Renewable Energy	74	NA	761-773
2-s2.0-84907494054	10.1016/j.renene.2014.08.057	Sa-ngawong N.|Ngamroo I.	King Mongkut's Institute of Technology Ladkrabang	Thailand	2015	Intelligent photovoltaic farms for robust frequency stabilization in multi-area interconnected power system based on PSO-based optimal Sugeno fuzzy logic control	Renewable Energy	74	NA	555-567
2-s2.0-84907494936	10.1016/j.renene.2014.08.042	Bertrand C.|Vanderveken G.|Journée M.	Royal Meteorological Institute of Belgium	Belgium	2015	Evaluation of decomposition models of various complexity to estimate the direct solar irradiance over Belgium	Renewable Energy	74	NA	618-626
2-s2.0-84907494940	10.1016/j.renene.2014.08.061	Mustafa K.F.|Abdullah S.|Abdullah M.Z.|Sopian K.|Ismail A.K.	USM Engineering Campus|Universiti Kuala Lumpur|Universiti Kebangsaan Malaysia	Malaysia|Malaysia|Malaysia	2015	Experimental investigation of the performance of a liquid fuel-fired porous burner operating on kerosene-vegetable cooking oil (VCO) blends for micro-cogeneration of thermoelectric power	Renewable Energy	74	NA	505-516
2-s2.0-84907527878	10.1016/j.epsr.2014.08.020	Hytowitz R.B.|Hedman K.W.	Arizona State University	United States	2015	Managing solar uncertainty in microgrid systems with stochastic unit commitment	Electric Power Systems Research	119	NA	111-118
2-s2.0-84907546119	10.1016/j.renene.2014.09.002	Zhang L.|Wang S.Q.|Sheng Q.H.|Jing F.M.|Ma Y.	Harbin Engineering University	China	2015	The effects of surge motion of the floating platform on hydrodynamics performance of horizontal-axis tidal current turbine	Renewable Energy	74	NA	796-802
2-s2.0-84907546122	10.1016/j.renene.2014.08.047	Momber A.W.|Plagemann P.|Stenzel V.	Fraunhofer Institute for Manufacturing Technology and Advanced Materials IFAM|Muehlhan AG	Germany|Germany	2015	Performance and integrity of protective coating systems for offshore wind power structures after three years under offshore site conditions	Renewable Energy	74	NA	606-617
2-s2.0-84907546123	10.1016/j.renene.2014.08.067	Elliston B.|MacGill I.|Prasad A.|Kay M.	UNSW Sydney	Australia	2015	Spatio-temporal characterisation of extended low direct normal irradiance events over Australia using satellite derived solar radiation data	Renewable Energy	74	NA	633-639
2-s2.0-84907546125	10.1016/j.renene.2014.08.055	Castellanos J.G.|Walker M.|Poggio D.|Pourkashanian M.|Nimmo W.	University of Leeds	United Kingdom	2015	Modelling an off-grid integrated renewable energy system for rural electrification in India using photovoltaics and anaerobic digestion	Renewable Energy	74	NA	390-398
2-s2.0-84907546126	10.1016/j.renene.2014.08.035	Jayawardena A.V.|Meegahapola L.G.|Robinson D.A.|Perera S.	Australian Power Quality &amp; Reliability Centre	Australia	2015	Microgrid capability diagram: A tool for optimal grid-tied operation	Renewable Energy	74	NA	497-504
2-s2.0-84907546127	10.1016/j.renene.2014.08.045	Lee C.Y.|Fang L.H.|Su A.|Liu Y.M.|Lee C.J.	Yuan Ze University	Taiwan	2015	Real time interior water and thermal monitoring of fuel cell with micro 3-in-1 sensor	Renewable Energy	74	NA	517-522
2-s2.0-84907682816	10.1016/j.scitotenv.2014.09.045	Song M.|Luo C.|Li F.|Jiang L.|Wang Y.|Zhang D.|Zhang G.	Lancaster Environment Centre|Guangdong Institute of Eco-Environment and Soil Science|Guangzhou Institute of Geochemistry|University of Chinese Academy of Sciences|Nanjing Agricultural University	United Kingdom|China|China|China|China	2015	Anaerobic degradation of Polychlorinated Biphenyls (PCBs) and Polychlorinated Biphenyls Ethers (PBDEs), and microbial community dynamics of electronic waste-contaminated soil	Science of the Total Environment	502	NA	426-433
2-s2.0-84907689403	10.1016/j.powtec.2014.09.024	Xie J.|Lin Y.|Li C.|Wu D.|Kong H.	Shanghai Jiao Tong University	China	2015	Removal and recovery of phosphate from water by activated aluminum oxide and lanthanum oxide	Powder Technology	269	NA	351-357
2-s2.0-84907694203	10.1016/j.renene.2014.08.052	Riittonen T.|Eränen K.|Mäki-Arvela P.|Shchukarev A.|Rautio A.R.|Kordas K.|Kumar N.|Salmi T.|Mikkola J.P.	Laboratory of Industrial Chemistry and Reaction Engineering|Umeå Universitet|Oulun Yliopisto	Finland|Sweden|Finland	2015	Continuous liquid-phase valorization of bio-ethanol towards bio-butanol over metal modified alumina	Renewable Energy	74	NA	369-378
2-s2.0-84907702067	10.1111/pirs.12136	Corsatea T.D.	European Commission Joint Research Centre|International Centre for Economic Research (ICER)	Belgium|Italy	2016	Localised knowledge, local policies and regional innovation activity for renewable energy technologies: Evidence from Italy	Papers in Regional Science	95	3	443-466
2-s2.0-84907704485	10.1016/j.renene.2014.08.050	Jaiyen S.|Naree T.|Ngamcharussrivichai C.	Chulalongkorn University	Thailand	2015	Comparative study of natural dolomitic rock and waste mixed seashells as heterogeneous catalysts for the methanolysis of palm oil to biodiesel	Renewable Energy	74	NA	433-440
2-s2.0-84907710078	10.1016/j.renene.2014.08.039	Shi W.|Han J.|Kim C.|Lee D.|Shin H.|Park H.	Institute for Basic Science, Daejeon|University of Ulsan|Pohang University of Science and Technology|Konkuk University|Research Institute of Industry Science and Technology	South Korea|South Korea|South Korea|South Korea|South Korea	2015	Feasibility study of offshore wind turbine substructures for southwest offshore wind farm project in Korea	Renewable Energy	74	NA	406-413
2-s2.0-84907821797	10.1016/j.indcrop.2014.09.028	Ugarte L.|Saralegi A.|Fernández R.|Martín L.|Corcuera M.A.|Eceiza A.	Instituto Politecnico de Braganca|Universidad del Pais Vasco	Portugal|Spain	2015	Flexible polyurethane foams based on 100% renewably sourced polyols	Industrial Crops and Products	62	NA	545-551
2-s2.0-84907969960	10.1016/j.renene.2014.09.032	Macquart T.|Maheri A.	University of Northumbria	United Kingdom	2015	Integrated aeroelastic and control analysis of wind turbine blades equipped with microtabs	Renewable Energy	75	NA	102-114
2-s2.0-84907992903	10.1016/j.renene.2014.09.028	Weitemeyer S.|Kleinhans D.|Vogt T.|Agert C.	Universität Oldenburg	Germany	2015	Integration of Renewable Energy Sources in future power systems: The role of storage	Renewable Energy	75	NA	14-20
2-s2.0-84908053256	10.1016/j.renene.2014.09.026	Santos J.A.|Rochinha C.|Liberato M.L.R.|Reyers M.|Pinto J.G.	Centro de Investigação e de Tecnologias Agroambientais e Biológicas|Universität zu Köln|University of Trás-os-Montes and Alto Douro|University of Reading|Faculdade de Ciências, Universidade de Lisboa	Portugal|Germany|Portugal|United Kingdom|Portugal	2015	Projected changes in wind energy potentials over Iberia	Renewable Energy	75	NA	68-80
2-s2.0-84908053257	10.1016/j.renene.2014.09.011	Espinoza R.D.|Rojo J.	Geosyntec Consultants, Inc.|Sustainability Strategic Advisors	United States|United Kingdom	2015	Using DNPV for valuing investments in the energy sector: A solar project case study	Renewable Energy	75	NA	44-49
2-s2.0-84908059716	10.1016/j.renene.2014.05.061	Shahrestani M.|Yao R.|Luo Z.|Turkbeyler E.|Davies H.	Coventry University|University of Reading|Chartered Institution of Building Services Engineers	United Kingdom|United Kingdom|United Kingdom	2015	A field study of urban microclimates in London	Renewable Energy	73	NA	3-9
2-s2.0-84908112184	10.1016/j.renene.2014.09.051	Sadeghi H.|Abdollahi A.|Rashidinejad M.	Shahid Bahonar University of Kerman	Iran	2015	Evaluating the impact of FIT financial burden on social welfare in renewable expansion planning	Renewable Energy	75	NA	199-209
2-s2.0-84908126864	10.1016/j.jclepro.2014.09.071	Kasemset C.|Chernsupornchai J.|Pala-Ud W.	Chiang Mai University	Thailand	2015	Application of MFCA in waste reduction: Case study on a small textile factory in Thailand	Journal of Cleaner Production	108	NA	1342-1351
2-s2.0-84908237141	10.1016/j.cattod.2014.02.048	Marinas A.|Bruijnincx P.|Ftouni J.|Urbano F.J.|Pinel C.	Debye Instituut voor Nanomaterialen Wetenschap|Institut de Recherches sur la Catalyse et l'Environnement de Lyon|Universidad de Córdoba	Netherlands|France|Spain	2015	Sustainability metrics for a fossil- and renewable-based route for 1,2-propanediol production: A comparison	Catalysis Today	239	NA	31-37
2-s2.0-84908237652	10.1016/j.cattod.2014.03.032	Sheldon R.A.|Sanders J.P.M.	Delft University of Technology|Wageningen University &amp; Research	Netherlands|Netherlands	2015	Toward concise metrics for the production of chemicals from renewable biomass	Catalysis Today	239	NA	3-6
2-s2.0-84908242228	10.1016/j.cattod.2013.10.094	Uyttebroek M.|Van Hecke W.|Vanbroekhoven K.	Vlaamse Instelling voor Technologisch Onderzoek	Belgium	2015	Sustainability metrics of 1-butanol	Catalysis Today	239	NA	7-10
2-s2.0-84908243376	10.1016/j.cattod.2014.05.039	Juodeikiene G.|Vidmantiene D.|Basinskiene L.|Cernauskas D.|Bartkiene E.|Cizeikiene D.	Lietuvos sveikatos mokslų universitetas|Kaunas University of Technology	Lithuania|Lithuania	2015	Green metrics for sustainability of biobased lactic acid from starchy biomass vs chemical synthesis	Catalysis Today	239	NA	11-16
2-s2.0-84908328127	10.1016/j.asoc.2014.09.043	García-Diéguez C.|Herva M.|Roca E.	Universidad de Santiago de Compostela	Spain	2015	A decision support system based on fuzzy reasoning and AHP-FPP for the ecodesign of products: Application to footwear as case study	Applied Soft Computing Journal	26	NA	224-234
2-s2.0-84908335227	10.1016/j.jenvman.2014.07.048	Bernstad Saraiva Schott A.|Andersson T.	Lunds Universitet	Sweden	2015	Food waste minimization from a life-cycle perspective	Journal of Environmental Management	147	NA	219-226
2-s2.0-84908344680	10.1016/j.apenergy.2014.10.008	Niu F.|Yu Y.|Yu D.|Li H.	College of Engineering|Lawrence Technological University	United States|United States	2015	Heat and mass transfer performance analysis and cooling capacity prediction of earth to air heat exchanger	Applied Energy	137	NA	211-221
2-s2.0-84908409377	10.1080/17480272.2014.970574	Mattos B.D.|Lourençon T.V.|Gatto D.A.|Serrano L.|Labidi J.	Universidad del Pais Vasco|Universidade Federal do Parana|Universidade Federal de Pelotas	Spain|Brazil|Brazil	2016	Chemical characterization of wood and extractives of fast-growing Schizolobium parahyba and Pinus taeda	Wood Material Science and Engineering	11	4	209-216
2-s2.0-84908431995	10.1016/j.renene.2014.06.028	Sarralde J.J.|Quinn D.J.|Wiesmann D.|Steemers K.	University of Cambridge|Massachusetts Institute of Technology|Instituto Superior Técnico|Universidad Austral de Chile	United Kingdom|United States|Portugal|Chile	2015	Solar energy and urban morphology: Scenarios for increasing the renewable energy potential of neighbourhoods in London	Renewable Energy	73	NA	10-17
2-s2.0-84908434459	10.1016/j.apenergy.2014.09.093	Carta J.A.|González J.|Cabrera P.|Subiela V.J.	Instituto Tecnológico de Canarias, S.A.|Universidad de Las Palmas de Gran Canaria	Spain|Spain	2015	Preliminary experimental analysis of a small-scale prototype SWRO desalination plant, designed for continuous adjustment of its energy consumption to the widely varying power generated by a stand-alone wind turbine	Applied Energy	137	NA	222-239
2-s2.0-84908507026	10.1016/j.catcom.2014.10.009	Wang H.|Wang Y.|Deng T.|Chen G.|Zhu Y.|Hou X.	Institute of Coal Chemistry Chinese Academy of Sciences|University of Chinese Academy of Sciences	China|China	2015	Carbocatalyst in biorefinery: Selective etherification of 5-hydroxymethylfurfural to 5,5′oxy-bis(methylene)bis-2-furfural over graphene oxide	Catalysis Communications	59	NA	127-130
2-s2.0-84908529888	10.1016/j.solener.2014.10.005	Tapakis R.|Michaelides S.|Charalambides A.G.	Cyprus University of Technology|Cyprus Department of Meteorology	Cyprus|Cyprus	2016	Computations of diffuse fraction of global irradiance: Part 1 – Analytical modelling	Solar Energy	139	NA	711-722
2-s2.0-84908555859	10.1080/15324982.2014.903314	Ors S.|Sahin U.|Khadra R.	Istituto Agronomico Mediterraneo di Bari|Atatürk Üniversitesi	Italy|Turkey	2015	Reclamation of Saline Sodic Soils with the Use of Mixed Fly Ash and Sewage Sludge	Arid Land Research and Management	29	1	41-54
2-s2.0-84908565138	10.1016/j.apenergy.2014.10.019	Sommer W.|Valstar J.|Leusbrock I.|Grotenhuis T.|Rijnaarts H.	Deltares|Wageningen University &amp; Research	Netherlands|Netherlands	2015	Optimization and spatial pattern of large-scale aquifer thermal energy storage	Applied Energy	137	NA	322-337
2-s2.0-84908565139	10.1016/j.apenergy.2014.09.092	Lu D.|Wang B.|Wang Y.|Zhou H.|Liang Q.|Peng Y.|Roskilly T.	Newcastle University|Dalian University of Technology	United Kingdom|China	2015	Optimal operation of cascade hydropower stations using hydrogen as storage medium	Applied Energy	137	NA	56-63
2-s2.0-84908576402	10.1016/j.apenergy.2014.10.018	Sosa A.|Acuna M.|McDonnell K.|Devlin G.	University of the Sunshine Coast|University College Dublin	Australia|Ireland	2015	Controlling moisture content and truck configurations to model and optimise biomass supply chain logistics in Ireland	Applied Energy	137	NA	338-351
2-s2.0-84908577395	10.1016/j.renene.2014.10.026	Kong W.|Perers B.|Fan J.|Furbo S.|Bava F.	Technical University of Denmark	Denmark	2015	A new Laplace transformation method for dynamic testing of solar collectors	Renewable Energy	75	NA	448-458
2-s2.0-84908582449	10.1016/j.renene.2014.09.060	Swinand G.P.|O'Mahoney A.	NA	NA	2015	Estimating the impact of wind generation and wind forecast errors on energy prices and costs in Ireland	Renewable Energy	75	NA	468-473
2-s2.0-84908592563	10.1016/j.scitotenv.2014.10.049	Rafael S.|Tarelho L.|Monteiro A.|Sá E.|Miranda A.I.|Borrego C.|Lopes M.	Universidade de Aveiro	Portugal	2015	Impact of forest biomass residues to the energy supply chain on regional air quality	Science of the Total Environment	505	NA	640-648
2-s2.0-84908596184	10.1016/j.foodcont.2013.09.005	Llarena-Reino M.|Abollo E.|Regueira M.|Rodríguez H.|Pascual S.	Universidade de Aveiro|CSIC - Instituto de Investigaciones Marinas (IIM)|Centro Tecnológico del Mar - Fundacion CETMAR	Portugal|Spain|Spain	2015	Horizon scanning for management of emerging parasitic infections in fishery products	Food Control	49	NA	49-58
2-s2.0-84908626087	10.1016/j.renene.2014.10.020	Tsoutsos T.|Tsitoura I.|Kokologos D.|Kalaitzakis K.	Technical University of Crete	Greece	2015	Sustainable siting process in large wind farms case study in Crete	Renewable Energy	75	NA	474-480
2-s2.0-84908626302	10.1016/j.renene.2014.10.031	Peci López F.|Ruiz de Adana Santiago M.	Universidad de Córdoba	Spain	2015	Sensitivity study of an opaque ventilated façade in the winter season in different climate zones in Spain	Renewable Energy	75	NA	524-533
2-s2.0-84908626376	10.1016/j.renene.2014.10.023	Ahmad N.|Sheikh A.K.|Gandhidasan P.|Elshafie M.	King Fahd University of Petroleum and Minerals	Saudi Arabia	2015	Modeling, simulation and performance evaluation of a community scale PVRO water desalination system operated by fixed and tracking PV panels: A case study for Dhahran city, Saudi Arabia	Renewable Energy	75	NA	433-447
2-s2.0-84908632305	10.1016/j.biortech.2014.10.041	Böske J.|Wirth B.|Garlipp F.|Mumme J.|Van den Weghe H.	Leibniz-Institut für Agrartechnik und Bioökonomie e.V. (ATB)|Georg-August-Universität Göttingen	Germany|Germany	2015	Upflow anaerobic solid-state (UASS) digestion of horse manure: Thermophilic vs. mesophilic performance	Bioresource Technology	175	NA	8-16
2-s2.0-84908635182	10.1016/j.landusepol.2014.10.009	Lamarque P.|Lambin E.F.	Stanford University|Université Catholique de Louvain	United States|Belgium	2015	The effectiveness of marked-based instruments to foster the conservation of extensive land use: The case of Geographical Indications in the French Alps	Land Use Policy	42	NA	706-717
2-s2.0-84908637219	10.1016/j.ecoenv.2014.10.012	Nie X.|Fan C.|Wang Z.|Su T.|Liu X.|An T.	South China Agricultural University|Guangzhou Institute of Geochemistry|Jinan University	China|China|China	2015	Toxic assessment of the leachates of paddy soils and river sediments from e-waste dismantling sites to microalga, Pseudokirchneriella subcapitata	Ecotoxicology and Environmental Safety	111	NA	168-176
2-s2.0-84908669080	10.1016/j.ecolmodel.2014.10.014	Pérez I.|Janssen M.A.	Arizona State University	United States	2015	The effect of spatial heterogeneity and mobility on the performance of social-ecological systems	Ecological Modelling	296	NA	1-11
2-s2.0-84908681901	10.1016/j.renene.2014.10.028	Ramli M.A.M.|Hiendro A.|Sedraoui K.|Twaha S.	Universitas Tanjungpura|King Abdulaziz University|Skyline Technical Services Ltd.	Indonesia|Saudi Arabia|Uganda	2015	Optimal sizing of grid-connected photovoltaic energy system in Saudi Arabia	Renewable Energy	75	NA	489-495
2-s2.0-84908691415	10.1016/j.apenergy.2014.10.036	Chen M.|Tompson A.F.B.|Mellors R.J.|Abdalla O.	Sultan Qaboos University|Lawrence Livermore National Laboratory	Oman|United States	2015	An efficient optimization of well placement and control for a geothermal prospect under geological uncertainty	Applied Energy	137	NA	352-363
2-s2.0-84908691417	10.1016/j.renene.2014.10.025	Lucas S.D.M.|Peixoto G.|Mockaitis G.|Zaiat M.|Gomes S.D.	National Research Council Canada|Universidade de São Paulo|Universidade Estadual Paulista "Júlio de Mesquita Filho"|Universidade Estadual do Oeste do Paraná	Canada|Brazil|Brazil|Brazil	2015	Energy recovery from agro-industrial wastewaters through biohydrogen production: Kinetic evaluation and technological feasibility	Renewable Energy	75	NA	496-504
2-s2.0-84909606082	10.1016/j.enconman.2014.10.040	Pacheco R.|Ferreira A.F.|Pinto T.|Nobre B.P.|Loureiro D.|Moura P.|Gouveia L.|Silva C.M.	Laboratório Nacional de Energia e Geologia|Instituto Superior Técnico	Portugal|Portugal	2015	The production of pigments &amp; hydrogen through a Spirogyra sp. biorefinery	Energy Conversion and Management	89	NA	789-797
2-s2.0-84909646858	10.1016/j.jaridenv.2014.05.028	Thevs N.|Peng H.|Rozi A.|Zerbe S.|Abdusalih N.	Universität Greifswald|Xinjiang University|Free University of Bozen-Bolzano	Germany|China|Italy	2015	Water allocation and water consumption of irrigated agriculture and natural vegetation in the Aksu-Tarim river basin, Xinjiang, China	Journal of Arid Environments	112	PA	87-97
2-s2.0-84909953480	10.1080/14786451.2014.977288	Razavieh A.|Sedaghat A.|Ayodele R.|Mostafaeipour A.	Isfahan University of Technology|University of Ibadan|Yazd University	Iran|Nigeria|Iran	2017	Worldwide wind energy status and the characteristics of wind energy in Iran, case study: the province of Sistan and Baluchestan	International Journal of Sustainable Energy	36	2	103-123
2-s2.0-84909954516	10.1016/j.scitotenv.2014.10.076	Zheng X.B.|Luo X.J.|Zheng J.|Zeng Y.H.|Mai B.X.	South China Institute Of Environmental Sciences|Guangzhou Institute of Geochemistry|University of Chinese Academy of Sciences	China|China|China	2015	Contaminant sources, gastrointestinal absorption, and tissue distribution of organohalogenated pollutants in chicken from an e-waste site	Science of the Total Environment	505	NA	1003-1010
2-s2.0-84909979511	10.1016/j.apenergy.2014.10.045	Zhou Z.|Wang X.|Zhang X.|Chen G.|Zuo J.|Pullen S.	University of South Australia|Tianjin University	Australia|China	2015	Effectiveness of pavement-solar energy system - An experimental study	Applied Energy	138	NA	1-10
2-s2.0-84909983182	10.1016/j.desal.2014.10.037	Stuber M.D.|Sullivan C.|Kirk S.A.|Farrand J.A.|Schillaci P.V.|Fojtasek B.D.|Mandell A.H.	WaterFX, Inc.|ATSI, Inc.	United States|United States	2015	Pilot demonstration of concentrated solar-powered desalination of subsurface agricultural drainage water and other brackish groundwater sources	Desalination	355	NA	186-196
2-s2.0-84909989559	10.1016/j.renene.2014.10.069	Fong K.F.|Lee C.K.	City University of Hong Kong	Hong Kong	2015	Investigation of separate or integrated provision of solar cooling and heating for use in typical low-rise residential building in subtropical Hong Kong	Renewable Energy	75	NA	847-855
2-s2.0-84909993435	10.1016/j.apenergy.2014.10.056	Atsonios K.|Kougioumtzis M.A.|Panopoulos K.D.|Kakaras E.	Centre for Research and Technology-Hellas|National Technical University of Athens	Greece|Greece	2015	Alternative thermochemical routes for aviation biofuels via alcohols synthesis: Process modeling, techno-economic assessment and comparison	Applied Energy	138	NA	346-366
2-s2.0-84910024635	10.1016/j.renene.2014.10.036	Çelikler D.|Aksan Z.	Ondokuz Mayas University Medical School	Turkey	2015	The opinions of secondary school students in Turkey regarding renewable energy	Renewable Energy	75	NA	649-653
2-s2.0-84910024637	NA	Stanek W.|Blacha L.|Szega M.	Silesian University of Technology	Poland	2015	Thermo-ecological cost (TEC) evaluation of metallurgical processes	Metalurgija	54	1	270-272
2-s2.0-84910025575	10.1016/j.envint.2014.10.020	Labunska I.|Abdallah M.A.E.|Eulaers I.|Covaci A.|Tao F.|Wang M.|Santillo D.|Johnston P.|Harrad S.	Faculty of Pharmacy|University of Exeter|University of Birmingham|Universiteit Antwerpen	Egypt|United Kingdom|United Kingdom|Belgium	2015	Human dietary intake of organohalogen contaminants at e-waste recycling sites in Eastern China	Environment International	74	NA	209-220
2-s2.0-84910044693	10.1080/15435075.2014.891516	Thavlov A.|Bindner H.W.	Technical University of Denmark	Denmark	2015	A heat dynamic model for intelligent heating of buildings	International Journal of Green Energy	12	3	240-247
2-s2.0-84910046427	10.1016/j.renene.2014.10.045	Şengül Ü.|Eren M.|Eslamian Shiraz S.|Gezder V.|Sengül A.B.	Çanakkale Onsekiz Mart Üniversitesi|Atatürk Üniversitesi|Directorate of Dams and HPS|University College of Nabi Akram	Turkey|Turkey|Turkey|Iran	2015	Fuzzy TOPSIS method for ranking renewable energy supply systems in Turkey	Renewable Energy	75	NA	617-625
2-s2.0-84910049377	10.1016/j.renene.2014.10.043	Izadbakhsh M.|Gandomkar M.|Rezvani A.|Ahmadi A.	Islamic Azad University, Science and Research Branch|Islamic azad University, Saveh Branch	Iran|Iran	2015	Short-term resource scheduling of a renewable energy based micro grid	Renewable Energy	75	NA	598-606
2-s2.0-84910090878	10.1016/j.renene.2014.09.056	Feroldi D.|Rullo P.|Zumoffen D.	Universidad Nacional de Rosario	Argentina	2015	Energy management strategy based on receding horizon for a power hybrid system	Renewable Energy	75	NA	550-559
2-s2.0-84910101394	10.1016/j.ecolind.2014.09.045	Rostamzadeh R.|Govindan K.|Esmaeili A.|Sabaghi M.	Allameh Tabataba'i University|Universiti Teknologi Malaysia|Syddansk Universitet|Polytechnique Montréal	Iran|Malaysia|Denmark|Canada	2015	Application of fuzzy VIKOR for evaluation of green supply chain management practices	Ecological Indicators	49	NA	188-203
2-s2.0-84910148900	10.1016/j.carres.2014.10.012	Tolonen L.K.|Juvonen M.|Niemelä K.|Mikkelson A.|Tenkanen M.|Sixta H.	Aalto University|VTT Technical Research Centre of Finland|Helsingin Yliopisto	Finland|Finland|Finland	2015	Supercritical water treatment for cello-oligosaccharide production from microcrystalline cellulose	Carbohydrate Research	401	NA	16-23
2-s2.0-84910607827	10.1016/j.renene.2014.10.068	Gimeno-Gutiérrez M.|Lacal-Arántegui R.	European Commission Joint Research Centre	Belgium	2015	Assessment of the European potential for pumped hydropower energy storage based on two existing reservoirs	Renewable Energy	75	NA	856-868
2-s2.0-84910608830	10.1016/j.renene.2014.10.063	Harnois V.|Weller S.D.|Johanning L.|Thies P.R.|Le Boulluec M.|Le Roux D.|Soulé V.|Ohana J.	University of Exeter|IFREMER Institut Francais de Recherche pour l'Exploitation de la Mer	United Kingdom|France	2015	Numerical model validation for mooring systems: Method and application for wave energy converters	Renewable Energy	75	NA	869-887
2-s2.0-84910624652	10.1016/j.renene.2014.10.053	Ondraczek J.|Komendantova N.|Patt A.	Universität Hamburg|ETH Zürich|International Institute for Applied Systems Analysis, Laxenburg	Germany|Switzerland|Austria	2015	WACC the dog: The effect of financing costs on the levelized cost of solar PV power	Renewable Energy	75	NA	888-898
2-s2.0-84910653912	10.1016/j.carbpol.2014.05.006	Rueda C.|Fernández-Rodríguez J.|Ruiz G.|Llano T.|Coz A.	Universidad de Cantabria	Spain	2015	Monosaccharide production in an acid sulfite process: Kinetic modeling	Carbohydrate Polymers	116	NA	18-25
2-s2.0-84910668849	10.1016/j.memsci.2014.09.044	Rao Kotte M.|Hwang T.|Han J.I.|Diallo M.S.	Korea Advanced Institute of Science and Technology	South Korea	2015	A one-pot method for the preparation of mixed matrix polyvinylidene fluoride membranes with in situ synthesized and PEGylated polyethyleneimine particles	Journal of Membrane Science	474	NA	277-287
2-s2.0-84910670413	10.1016/j.tranpol.2014.10.014	Olsson L.|Hjalmarsson L.|Wikström M.|Larsson M.	Linköpings Universitet|The Royal Institute of Technology (KTH)	Sweden|Sweden	2015	Bridging the implementation gap: Combining backcasting and policy analysis to study renewable energy in urban road transport	Transport Policy	37	NA	72-82
2-s2.0-84910670788	10.1016/j.carbpol.2014.07.039	Van Den Broek L.A.M.|Knoop R.J.I.|Kappen F.H.J.|Boeriu C.G.	Wageningen University &amp; Research	Netherlands	2015	Chitosan films and blends for packaging material	Carbohydrate Polymers	116	NA	237-242
2-s2.0-84910681572	10.1016/j.jclepro.2014.10.081	Lee C.K.|Lee J.Y.|Choi Y.H.|Lee K.M.	Korea Railroad Research Institute|Ajou University|Korea National Cleaner Production Center	South Korea|South Korea|South Korea	2016	Application of the integrated ecodesign method using the GHG emission as a single indicator and its GHG recyclability	Journal of Cleaner Production	112	NA	1692-1699
2-s2.0-84911368207	10.1016/j.cep.2014.10.018	Sirkar K.K.|Fane A.G.|Wang R.|Wickramasinghe S.R.	School of Civil and Environmental Engineering|New Jersey Institute of Technology|University of Arkansas	Singapore|United States|United States	2015	Process intensification with selected membrane processes	Chemical Engineering and Processing: Process Intensification	87	NA	16-25
2-s2.0-84911375357	10.1016/j.renene.2014.11.005	Jiang L.L.|Nayanasiri D.R.|Maskell D.L.|Vilathgamuwa D.M.	School of Computer Science and Engineering|Queensland University of Technology|Nanyang Technological University	Singapore|Australia|Singapore	2015	A hybrid maximum power point tracking for partially shaded photovoltaic systems in the tropics	Renewable Energy	76	NA	53-65
2-s2.0-84911381218	10.1016/j.solener.2014.10.030	Prasad B.N.|Kumar A.|Singh K.D.P.	National Institute of Technology Jamshedpur	India	2015	Optimization of thermo hydraulic performance in three sides artificially roughened solar air heaters	Solar Energy	111	NA	313-319
2-s2.0-84911400353	10.1016/j.renene.2014.11.001	He H.|Zhao P.|Yue Q.|Gao B.|Yue D.|Li Q.	Shandong University|Zhangjiakou Vocational and Technical College	China|China	2015	A novel polynary fatty acid/sludge ceramsite composite phase change materials and its applications in building energy conservation	Renewable Energy	76	NA	45-52
2-s2.0-84911402079	10.1016/j.scitotenv.2014.10.121	Wu Q.|Leung J.Y.S.|Geng X.|Chen S.|Huang X.|Li H.|Huang Z.|Zhu L.|Chen J.|Lu Y.	Guangzhou Institute of Geochemistry|Guangzhou University|City University of Hong Kong|The University of Adelaide	China|China|Hong Kong|Australia	2015	Heavy metal contamination of soil and water in the vicinity of an abandoned e-waste recycling site: Implications for dissemination of heavy metals	Science of the Total Environment	506-507	NA	217-225
2-s2.0-84911420678	10.1016/j.solener.2014.11.003	Brabec M.|Paulescu M.|Badescu V.	Institute of Computer Science of the Academy of Sciences of the Czech Republic|Academia Româna|Universitatea din Bucuresti|Universitatea de Vest din Timișoara	Czech Republic|Romania|Romania|Romania	2015	Tailored vs black-box models for forecasting hourly average solar irradiance	Solar Energy	111	NA	320-331
2-s2.0-84911435763	10.1016/j.renene.2014.10.032	Fuller A.|Carbo M.|Savat P.|Kalivodova J.|Maier J.|Scheffknecht G.	Centrum výzkumu Řež, s.r.o.|Laborelec|Energy research Centre of the Netherlands - ECN|Universität Stuttgart	Czech Republic|Belgium|Netherlands|Germany	2015	Results of fly ash quality for disposal options from high thermal shares up to pure biomass combustion in a pilot-scale and large scale pulverized fuel power plants	Renewable Energy	75	NA	899-910
2-s2.0-84911445710	10.1016/j.renene.2014.11.003	Vasileva E.|Viljainen S.|Sulamaa P.|Kuleshov D.	LUT University|Sulamaa Consulting Ltd	Finland|Finland	2015	RES support in Russia: Impact on capacity and electricity market prices	Renewable Energy	76	NA	82-90
2-s2.0-84911457198	10.1016/j.renene.2014.10.072	Radzi N.H.|Bansal R.C.|Dong Z.Y.	Faculty of Engineering|Universiti Tun Hussein Onn Malaysia|University of Pretoria	Australia|Malaysia|South Africa	2015	New Australian NEM transmission use of system charging methodologies for integrating renewable generation to existing grid	Renewable Energy	76	NA	72-81
2-s2.0-84911865537	10.1016/j.seta.2014.10.003	Ramey D.F.|Lumley N.P.G.|Prieto A.L.|Porter J.M.|Cath T.Y.	Colorado School of Mines	United States	2015	Evaluating air-blown gasification for energy recovery from wastewater solids: Impact of biological treatment and point of generation on energy recovery	Sustainable Energy Technologies and Assessments	9	NA	22-29
2-s2.0-84911871657	10.1016/j.renene.2014.11.018	Lim L.H.I.|Ye Z.|Ye J.|Yang D.|Du H.	REC Group|National University of Singapore|University of Glasgow	Singapore|Singapore|United Kingdom	2015	A linear method to extract diode model parameters of solar panels from a single I-V curve	Renewable Energy	76	NA	135-142
2-s2.0-84911878285	10.1016/j.solener.2014.10.038	de la Parra I.|Marcos J.|García M.|Marroyo L.	Universidad Pública de Navarra	Spain	2015	Control strategies to use the minimum energy storage requirement for PV power ramp-rate control	Solar Energy	111	NA	332-343
2-s2.0-84911881283	10.1007/s10163-014-0331-1	Yang Y.|Fang W.|Xue M.|Xu Z.|Huang C.	Shanghai Jiao Tong University|Shanghai Xin Jinqiao Environmental Protection Company	China|China	2016	TSP, PM<inf>10</inf> and health risk assessment for heavy metals (Cr, Ni, Cu, Zn, Cd, Pb) in the ambience of the production line for waste cathode ray tube recycling	Journal of Material Cycles and Waste Management	18	2	296-302
2-s2.0-84911882579	10.1016/j.renene.2014.11.017	Sánchez-Arreola E.|Martin-Torres G.|Lozada-Ramírez J.D.|Hernández L.R.|Bandala-González E.R.|Bach H.	Universidad de las Américas Puebla|The University of British Columbia	Mexico|Canada	2015	Biodiesel production and de-oiled seed cake nutritional values of a mexican edible jatropha curcas	Renewable Energy	76	NA	143-147
2-s2.0-84911882779	10.1016/j.solener.2014.11.005	Feng J.|Zhang S.|Lu Y.|Yu H.|Kang L.|Wang X.|Liu Z.|Ding H.|Tian Y.|Ouyang J.	University of Jinan|Shandong University|Chinese Academy of Sciences|Shandong Sangle Solar Energy Ltd.	China|China|China|China	2015	The spectral selective absorbing characteristics and thermal stability of SS/TiAlN/TiAlSiN/Si<inf>3</inf>N<inf>4</inf> tandem absorber prepared by magnetron sputtering	Solar Energy	111	NA	350-356
2-s2.0-84911882970	10.1016/j.biortech.2014.11.027	Zakaria M.R.|Hirata S.|Hassan M.A.	Biomass Refinery Research Center|Universiti Putra Malaysia	Japan|Malaysia	2015	Hydrothermal pretreatment enhanced enzymatic hydrolysis and glucose production from oil palm biomass	Bioresource Technology	176	NA	142-148
2-s2.0-84911889122	10.1016/j.renene.2014.11.013	Kacan E.	Pamukkale Üniversitesi	Turkey	2015	Renewable energy awareness in vocational and technical education	Renewable Energy	76	NA	126-134
2-s2.0-84911891195	10.1016/j.biortech.2014.11.007	Fu X.|Huang K.|Chen X.|Li F.|Cui G.	Gifu University|Lanzhou Jiaotong University	Japan|China	2015	Feasibility of vermistabilization for fresh pelletized dewatered sludge with earthworms Bimastus parvus	Bioresource Technology	175	NA	646-650
2-s2.0-84911894181	10.1016/j.renene.2014.10.071	Mochizuki J.|Coffman M.|Yanagida J.F.	International Institute for Applied Systems Analysis, Laxenburg|University of Hawaiʻi at Mānoa	Austria|United States	2015	Market, welfare and land-use implications of lignocellulosic bioethanol in Hawai'i	Renewable Energy	76	NA	102-114
2-s2.0-84911915328	10.1016/j.renene.2014.11.012	Lv X.|Yan G.|Yu J.	Xi'an Jiaotong University	China	2015	Solar-assisted auto-cascade heat pump cycle with zeotropic mixture R32/R290 for small water heaters	Renewable Energy	76	NA	167-172
2-s2.0-84911916440	10.1016/j.renene.2014.11.020	Sebarchievici C.|Sarbu I.	Universitatea Politehnica Timisoara	Romania	2015	Performance of an experimental ground-coupled heat pump system for heating, cooling and domestic hot-water operation	Renewable Energy	76	NA	148-159
2-s2.0-84911921071	10.1016/j.apenergy.2014.09.011	Nistor S.|Wu J.|Sooriyabandara M.|Ekanayake J.	University of Peradeniya|Cardiff University|Toshiba Corporation	Sri Lanka|United Kingdom|Japan	2015	Capability of smart appliances to provide reserve services	Applied Energy	138	NA	590-597
2-s2.0-84911923007	10.1016/j.matcom.2013.09.013	Lamantia F.|Radi D.	Università della Calabria|Università degli Studi di Bergamo	Italy|Italy	2015	Exploitation of renewable resources with differentiated technologies: An evolutionary analysis	Mathematics and Computers in Simulation	108	NA	155-174
2-s2.0-84911931062	10.1016/j.solener.2014.11.006	Nguyen M.|Ernits K.|Tai K.F.|Ng C.F.|Pramana S.S.|Sasangka W.A.|Batabyal S.K.|Holopainen T.|Meissner D.|Neisser A.|H.Wong L.	Energy Research Institute @NTU|Nanyang Technological University|Crystalsol OÜ	Singapore|Singapore|Estonia	2015	ZnS buffer layer for Cu<inf>2</inf>ZnSn(SSe)<inf>4</inf> monograin layer solar cell	Solar Energy	111	NA	344-349
2-s2.0-84911933937	10.1016/j.apenergy.2014.08.017	Agar D.|Gil J.|Sanchez D.|Echeverria I.|Wihersaari M.	Centro Nacional de Energías Renovables (CENER)|University of Jyväskylä|Åbo Akademi University	Spain|Finland|Finland	2015	Torrefied versus conventional pellet production - A comparative study on energy and emission balance based on pilot-plant data and EU sustainability criteria	Applied Energy	138	NA	621-630
2-s2.0-84911940566	10.1016/j.renene.2014.11.011	Wang J.|Qin S.|Zhou Q.|Jiang H.	Lanzhou University|Dongbei University of Finance and EcoNomics	China|China	2015	Medium-term wind speeds forecasting utilizing hybrid models for three different sites in Xinjiang, China	Renewable Energy	76	NA	91-101
2-s2.0-84911959677	10.1016/j.biortech.2014.11.047	Liu Y.|Ghosh D.|Hallenbeck P.C.	University of Montreal	Canada	2015	Biological reformation of ethanol to hydrogen by Rhodopseudomonas palustris CGA009	Bioresource Technology	176	NA	189-195
2-s2.0-84911990577	10.1080/13549839.2013.818956	Krupa J.|Galbraith L.|Burch S.	University of Cambridge|University of Waterloo|Morningstar Enterprises	United Kingdom|Canada|Canada	2015	Participatory and multi-level governance: applications to Aboriginal renewable energy projects	Local Environment	20	1	81-101
2-s2.0-84911993479	10.1080/14786451.2013.861464	Poullikkas A.|Zueter A.F.|Dirar M.H.	Electricity Authority of Cyprus|American University of Sharjah	Cyprus|United Arab Emirates	2015	Prospective scenarios for the adoption of sustainable power generation technologies in United Arab Emirates	International Journal of Sustainable Energy	34	1	23-37
2-s2.0-84911999211	10.1016/j.habitatint.2014.06.017	Jones S.|Tefe M.|Appiah-Opoku S.	The University of Alabama|Norwich University	United States|United States	2015	Incorporating stakeholder input into transport project selection - A step towards urban prosperity in developing countries?	Habitat International	45	P1	20-28
2-s2.0-84912002475	10.1080/09654313.2013.861804	McKay S.	Queen's University Belfast	United Kingdom	2015	Wind Power Planning: Problems and Perceptions in Practice and Procedure	European Planning Studies	23	1	166-187
2-s2.0-84912003988	10.1016/j.marpol.2014.11.002	Kerr S.|Colton J.|Johnson K.|Wright G.	Acadia University|Heriot-Watt University|The Australian National University	Canada|United Kingdom|Australia	2015	Rights and ownership in sea country: Implications of marine renewable energy for indigenous and local communities	Marine Policy	52	NA	108-115
2-s2.0-84912006406	10.1016/j.desal.2014.11.002	Altaee A.|Hilal N.	Qatar Environment and Energy Research Institute|University of the West of Scotland|Swansea University	Qatar|United Kingdom|United Kingdom	2015	Design optimization of high performance dual stage pressure retarded osmosis	Desalination	355	NA	217-224
2-s2.0-84912013485	10.1007/s10118-015-1568-4	Sahoo S.K.|Mohanty S.|Nayak S.K.	Central Institute of Plastics Engineering and Technology India	India	2015	Synthesis and characterization of bio-based epoxy blends from renewable resource based epoxidized soybean oil as reactive diluent	Chinese Journal of Polymer Science (English Edition)	33	1	137-152
2-s2.0-84912014040	10.1080/14786451.2013.852198	Almaktar M.|Abdul Rahman H.|Hassan M.Y.|Wan Omar W.Z.	School of Electrical Engineering	Malaysia	2015	Photovoltaic technology in Malaysia: past, present, and future plan	International Journal of Sustainable Energy	34	2	128-140
2-s2.0-84912027193	10.1080/14786451.2013.821991	Parajuli R.|Hussong C.|Ntoka C.|Charisoulis G.|Tulucan T.|Sperling K.	Aalborg University	Denmark	2015	Beyond oil and gas: possible future scenarios for the electricity sector in Saudi Arabia	International Journal of Sustainable Energy	34	2	71-92
2-s2.0-84912032674	10.1016/j.hydromet.2014.11.001	Ortet O.|Paiva A.P.	Universidade de Cabo Verde|Universidade de Lisboa	Cape Verde|Portugal	2015	Development of tertiary thioamide derivatives to recover palladium(II) from simulated complex chloride solutions	Hydrometallurgy	151	NA	33-41
2-s2.0-84912033138	10.1080/09593330.2014.940399	Sun Z.|Shen Z.|Zhang X.|Ma S.	Beihang University	China	2015	Co-recycling of acrylonitrile-butadiene-styrene waste plastic and nonmetal particles from waste printed circuit boards to manufacture reproduction composites	Environmental Technology (United Kingdom)	36	2	160-168
2-s2.0-84912035474	10.1016/j.worlddev.2014.11.008	Bedi A.S.|Pellegrini L.|Tasciotti L.	Georgetown University|Erasmus Universiteit Rotterdam|Food and Agriculture Organization of the United Nations	United States|Netherlands|Italy	2015	The effects of rwanda's biogas program on energy expenditure and fuel use	World Development	67	NA	461-474
2-s2.0-84912062632	10.1016/j.ultsonch.2014.10.014	Koutsianitis D.|Mitani C.|Giagli K.|Tsalagkas D.|Halász K.|Kolonics O.|Gallis C.|Csóka L.	Forest Research Institute|Aristotle University of Thessaloniki|Soproni Egyetem|Mendelova univerzita v Brne|Celltech-Paper Ltd	Greece|Greece|Hungary|Czech Republic|Hungary	2015	Properties of ultrasound extracted bicomponent lignocellulose thin films	Ultrasonics Sonochemistry	23	NA	148-155
2-s2.0-84912075237	10.1016/j.apenergy.2014.07.068	Comodi G.|Giantomassi A.|Severini M.|Squartini S.|Ferracuti F.|Fonti A.|Nardi Cesarini D.|Morodo M.|Polonara F.	Loccioni Group|Università Politecnica delle Marche	Italy|Italy	2015	Multi-apartment residential microgrid with electrical and thermal storage devices: Experimental analysis and simulation of energy management strategies	Applied Energy	137	NA	854-866
2-s2.0-84912078716	10.1016/j.apenergy.2014.06.062	Miró L.|Oró E.|Boer D.|Cabeza L.F.	Universitat de Lleida|Universitat Rovira i Virgili	Spain|Spain	2015	Embodied energy in thermal energy storage (TES) systems for high temperature applications	Applied Energy	137	NA	793-799
2-s2.0-84912081682	10.1080/15435075.2014.886579	Kivevele T.T.|Huan Z.	Tshwane University of Technology	South Africa	2015	An analysis of fuel properties of fatty acid methyl ester from Manketti seeds oil	International Journal of Green Energy	12	4	291-296
2-s2.0-84912085336	10.1016/j.apenergy.2014.06.061	Gude V.G.	Mississippi State University	United States	2015	Energy storage for desalination processes powered by renewable energy and waste heat sources	Applied Energy	137	NA	877-898
2-s2.0-84912086377	10.1016/j.apenergy.2014.04.050	Pearre N.S.|Swan L.G.	Dalhousie University	Canada	2015	Technoeconomic feasibility of grid storage: Mapping electrical services and energy storage technologies	Applied Energy	137	NA	501-510
2-s2.0-84912089479	10.1016/j.apenergy.2014.07.022	Zhu J.|Yuan W.|Qiu M.|Wei B.|Zhang H.|Chen P.|Yang Y.|Zhang M.|Huang X.|Li Z.	Newnham College|University of Bath|China Electric Power Research Institute	United Kingdom|United Kingdom|China	2015	Experimental demonstration and application planning of high temperature superconducting energy storage system for renewable power grids	Applied Energy	137	NA	692-698
2-s2.0-84912097921	10.1016/j.apenergy.2014.07.036	Steen D.|Stadler M.|Cardoso G.|Groissböck M.|DeForest N.|Marnay C.	Lawrence Berkeley National Laboratory|Instituto Superior Técnico|Chalmers University of Technology|Center for Energy and Innovative Technologies	United States|Portugal|Sweden|Austria	2015	Modeling of thermal storage systems in MILP distributed energy resource models	Applied Energy	137	NA	782-792
2-s2.0-84912102853	10.1016/j.apenergy.2014.08.041	Egido I.|Sigrist L.|Lobato E.|Rouco L.|Barrado A.	Universidad Pontificia Comillas|Endesa, S.A.	Spain|Spain	2015	An ultra-capacitor for frequency stability enhancement in small-isolated power systems: Models, simulation and field tests	Applied Energy	137	NA	670-676
2-s2.0-84912104428	10.1016/j.nbt.2013.12.002	Rossi F.|Olguín E.J.|Diels L.|De Philippis R.	Instituto de Ecología, A.C.|Università degli Studi di Firenze|Vlaamse Instelling voor Technologisch Onderzoek|Universiteit Antwerpen	Mexico|Italy|Belgium|Belgium	2015	Microbial fixation of CO<inf>2</inf> in water bodies and in drylands to combat climate change, soil loss and desertification	New Biotechnology	32	1	109-120
2-s2.0-84912105648	10.1080/15435075.2013.848404	Al-Hamamre Z.|Rawajfeh K.M.	The University of Jordan	Jordan	2015	Investigating the energy value of jojoba as an alternative renewable energy source	International Journal of Green Energy	12	4	398-404
2-s2.0-84912117174	10.1016/j.apenergy.2014.09.026	Chia Y.Y.|Lee L.H.|Shafiabady N.|Isa D.	Quest International University Perak (QIUP)|The University of Nottingham Malaysia Campus	Malaysia|Malaysia	2015	A load predictive energy management system for supercapacitor-battery hybrid energy storage system in solar application using the Support Vector Machine	Applied Energy	137	NA	588-602
2-s2.0-84912118466	10.1016/j.cej.2014.11.045	Kim S.S.|Ly H.V.|Kim J.|Lee E.Y.|Woo H.C.	Pukyong National University|Kyung Hee University|Kangwon National University	South Korea|South Korea|South Korea	2015	Pyrolysis of microalgae residual biomass derived from Dunaliella tertiolecta after lipid extraction and carbohydrate saccharification	Chemical Engineering Journal	263	NA	194-199
2-s2.0-84912122251	10.1080/15435075.2013.848403	Ogunjobi J.K.|Lajide L.	Federal University of Technology, Akure|University of York	Nigeria|United Kingdom	2015	The potential of cocoa pods and plantain peels as renewable sources in nigeria	International Journal of Green Energy	12	4	440-445
2-s2.0-84912127257	10.1016/j.renene.2014.11.019	Muñoz M.|Garat P.|Flores-Aqueveque V.|Vargas G.|Rebolledo S.|Sepúlveda S.|Daniele L.|Morata D.|Parada M.Á.	Facultad de Ciencias Físicas y Matemáticas de la Universidad de Chile|Centro de Excelencia en Geotermia de Los Andes (CEGA)	Chile|Chile	2015	Estimating low-enthalpy geothermal energy potential for district heating in Santiago basin-Chile (33.5°S)	Renewable Energy	76	NA	186-195
2-s2.0-84912137730	10.1016/j.nbt.2013.11.003	Fava F.|Totaro G.|Diels L.|Reis M.|Duarte J.|Carioca O.B.|Poggi-Varaldo H.M.|Ferreira B.S.	Alma Mater Studiorum Università di Bologna|Faculdade de Ciências e Tecnologia da Universidade Nova de Lisboa|Universidade Federal do Ceará|Vlaamse Instelling voor Technologisch Onderzoek|Centro de Investigacion y de Estudios Avanzados del Instituto Politécnico Nacional|IAMAW/LNEG-UB|Biotrend - Inovação e Engenharia em Biotecnologia, S.A.	Italy|Portugal|Brazil|Belgium|Mexico|Portugal|Portugal	2015	Biowaste biorefinery in Europe: Opportunities and research &amp; development needs	New Biotechnology	32	1	100-108
2-s2.0-84912139361	10.1016/j.indcrop.2014.10.042	Sena Neto A.R.|Araujo M.A.M.|Barboza R.M.P.|Fonseca A.S.|Tonoli G.H.D.|Souza F.V.D.|Mattoso L.H.C.|Marconcini J.M.	Universidade Federal de Lavras|Universidade Federal de São Carlos|Empresa Brasileira de Pesquisa Agropecuária - Embrapa	Brazil|Brazil|Brazil	2015	Comparative study of 12 pineapple leaf fiber varieties for use as mechanical reinforcement in polymer composites	Industrial Crops and Products	64	NA	68-78
2-s2.0-84912144907	10.1016/j.apenergy.2014.06.005	Ma T.|Yang H.|Lu L.|Peng J.	Hong Kong Polytechnic University	Hong Kong	2015	Pumped storage-based standalone photovoltaic power generation system: Modeling and techno-economic optimization	Applied Energy	137	NA	649-659
2-s2.0-84912567465	10.1002/jctb.4294	Ijzer A.C.|Vriezekolk E.|Rolevink E.|Nijmeijer K.	MESA+ Instituut	Netherlands	2015	Performance analysis of aromatic adsorptive resins for the effective removal of furan derivatives from glucose	Journal of Chemical Technology and Biotechnology	90	1	101-109
2-s2.0-84912573371	10.1016/j.indcrop.2014.10.069	Evergetis E.|Koulocheri S.D.|Haroutounian S.A.	Agricultural University of Athens	Greece	2015	Exploitation of Apiaceae Family plants as valuable renewable source of essential oils containing crops for the production of fine chemicals: Part II	Industrial Crops and Products	64	NA	59-67
2-s2.0-84913555670	10.1016/j.renene.2014.11.026	Aste N.|Tagliabue L.C.|Del Pero C.|Testa D.|Fusco R.	Politecnico di Milano|ENI S.p.A., Italy	Italy|Italy	2015	Performance analysis of a large-area luminescent solar concentrator module	Renewable Energy	76	NA	330-337
2-s2.0-84913555671	10.1016/j.renene.2014.11.046	Jung J.|Onen A.|Russell K.|Broadwater R.P.|Steffel S.|Dinkel A.	Abdullah Gul Universitesi|Virginia Polytechnic Institute and State University|Pepco|Brookhaven National Laboratory|Electrical Distribution Design, Inc.	Turkey|United States|United States|United States|United States	2015	Configurable, Hierarchical, Model-based, Scheduling Control with photovoltaic generators in power distribution circuits	Renewable Energy	76	NA	318-329
2-s2.0-84913582007	10.1016/j.renene.2014.11.014	Li Y.|Castro A.M.|Sinokrot T.|Prescott W.|Carrica P.M.	University of Iowa|LMS International	United States|United States	2015	Coupled multi-body dynamics and CFD for wind turbine simulation including explicit wind turbulence	Renewable Energy	76	NA	338-361
2-s2.0-84913587206	10.1080/02773813.2013.875041	Wang Y.|Azhar S.|Lindström M.E.|Henriksson G.	The Royal Institute of Technology (KTH)	Sweden	2015	Stabilization of polysaccharides during alkaline pre-treatment of wood combined with enzyme-supported extractions in a biorefinery	Journal of Wood Chemistry and Technology	35	2	91-101
2-s2.0-84913596700	10.1016/j.ecolecon.2014.11.013	Vallejo M.C.|Burbano R.|Falconí F.|Larrea C.	FLACSO Ecuador|Universidad Andina Simón Bolívar|Escuela Politécnica Nacional	Ecuador|Ecuador|Ecuador	2015	Leaving oil underground in Ecuador: The Yasuní-ITT initiative from a multi-criteria perspective	Ecological Economics	109	NA	175-185
2-s2.0-84913602478	10.1016/j.renene.2014.11.028	Carpinelli G.|Caramia P.|Varilone P.	Parthenope University of Naples|Università degli Studi di Napoli Federico II|Universita di Cassino e del Lazio Meridionale	Italy|Italy|Italy	2015	Multi-linear Monte Carlo simulation method for probabilistic load flow of distribution systems with wind and photovoltaic generation systems	Renewable Energy	76	NA	283-295
2-s2.0-84913621112	10.1080/00207543.2014.954057	Li G.|Luo M.L.|Zhang W.J.|Wang X.Y.	State Key Laboratory for Manufacturing Systems Engineering	China	2015	Single-machine due-window assignment scheduling based on common flow allowance, learning effect and resource allocation	International Journal of Production Research	53	4	1228-1241
2-s2.0-84914127276	10.1016/j.renene.2014.11.065	Tovilović D.M.|Rajaković N.L.J.	School of Electrical Engineering	Serbia	2015	The simultaneous impact of photovoltaic systems and plug-in electric vehicles on the daily load and voltage profiles and the harmonic voltage distortions in urban distribution systems	Renewable Energy	76	NA	454-464
2-s2.0-84914129029	10.1016/j.renene.2014.11.064	Athari H.|Soltani S.|Bölükbaşi A.|Rosen M.A.|Morosuk T.	Technische Universität Berlin|University of Tabriz|Ontario Tech University|Atatürk Üniversitesi	Germany|Iran|Canada|Turkey	2015	Comparative exergoeconomic analyses of the integration of biomass gasification and a gas turbine power plant with and without fogging inlet cooling	Renewable Energy	76	NA	394-400
2-s2.0-84914129030	10.1016/j.renene.2014.11.062	Wen W.|Zhang Q.	Nanjing University of Aeronautics and Astronautics	China	2015	A design of straw acquisition mode for China's straw power plant based on supply chain coordination	Renewable Energy	76	NA	369-374
2-s2.0-84914133091	10.1016/j.renene.2014.11.027	Singh M.A.|Biswas A.|Misra R.D.	National Institute of Technology Silchar	India	2015	Investigation of self-starting and high rotor solidity on the performance of a three S1210 blade H-type Darrieus rotor	Renewable Energy	76	NA	381-387
2-s2.0-84914134414	10.1016/j.renene.2014.11.036	Ferrer G.|Solé A.|Barreneche C.|Martorell I.|Cabeza L.F.	Universitat de Lleida|Universitat de Barcelona|Martí i Franqués 1-11	Spain|Spain|Spain	2015	Corrosion of metal containers for use in PCM energy storage	Renewable Energy	76	NA	465-469
2-s2.0-84914141709	10.1016/j.renene.2014.11.067	Michelin S.|Penha F.M.|Sychoski M.M.|Scherer R.P.|Treichel H.|Valério A.|Di Luccio M.|de Oliveira D.|Oliveira J.V.	Universidade Federal da Fronteira Sul|Universidade Federal de Santa Catarina|Universidade Regional Integrada do Alto Uruguai e das Missões	Brazil|Brazil|Brazil	2015	Kinetics of ultrasound-assisted enzymatic biodiesel production from Macauba coconut oil	Renewable Energy	76	NA	388-393
2-s2.0-84914165186	10.1016/j.ecoenv.2014.11.014	Zhang W.|Liu K.|Li J.|Chen L.|Lin K.	East China University of Science and Technology|State Environmental Protection Key Laboratory of Environmental Risk Assessment and Control on Chemical Process|Shanghai Fisheries Research Institute	China|China|China	2015	Uptake and depuration kinetics of lead (Pb) and biomarker responses in the earthworm Eisenia fetida after simultaneous exposure to decabromodiphenyl ether (BDE209)	Ecotoxicology and Environmental Safety	113	NA	45-51
2-s2.0-84914181237	10.1016/j.renene.2014.11.060	Huang Q.|Shi Y.|Wang Y.|Lu L.|Cui Y.	Tianjin University	China	2015	Multi-turbine wind-solar hybrid system	Renewable Energy	76	NA	401-407
2-s2.0-84914669952	10.1080/14786451.2013.863774	Tsoutsos T.|Tournaki S.|Weiss I.|Caneva S.|Arancón S.|Masson G.|Latour M.|Auer H.|Lettner G.|Sinke W.|Olson C.|Veltkamp A.C.|Pause F.|De Mango F.|Bastone L.|Raganella M.|Dalla Chiesa C.|Strbac G.|Pudjianto D.|Montoya C.|Vázquez R.|Guilmard S.	Electricité de France|Enel|Technical University of Crete|Energy research Centre of the Netherlands - ECN|Technische Universität Wien|SUER|WIP – Renewable Energies|GSE|EPIA|IDAE|IC Consultants Ltd (ICON)	France|Italy|Greece|Netherlands|Austria|Germany|Germany|Italy|Belgium|Spain|United Kingdom	2015	Photovoltaics competitiveness in Middle East and North Africa countries the European project PV PARITY	International Journal of Sustainable Energy	34	3-4	202-210
2-s2.0-84914674296	10.1080/14786451.2013.846342	Kaldellis J.K.|Kavadias K.|Zafirakis D.	University of West Attica	Greece	2015	The role of hydrogen-based energy storage in the support of large-scale wind energy integration in island grids	International Journal of Sustainable Energy	34	3-4	188-201
2-s2.0-84914686962	10.1080/14786451.2013.858160	Meir I.A.	Ben-Gurion University of the Negev	Israel	2015	Constraints to assets, waste to resources: integrating green technologies in a novel pilot project for drylands	International Journal of Sustainable Energy	34	3-4	154-165
2-s2.0-84914701042	10.1080/14786451.2013.854244	Hermerschmidt F.|Pouloupatis P.D.|Partasides G.|Lizides A.|Hadjiyiannakou S.|Choulis S.A.	Cyprus University of Technology|Ministry of Commerce	Cyprus|Cyprus	2015	Beyond solar radiation management – the strategic role of low-cost photovoltaics in solar energy production	International Journal of Sustainable Energy	34	3-4	211-220
2-s2.0-84914703300	10.1016/j.jpowsour.2014.11.020	Ramasahayam S.K.|Nasini U.B.|Shaikh A.U.|Viswanathan T.	University of Arkansas at Little Rock	United States	2015	Novel tannin-based Si, P co-doped carbon for supercapacitor applications	Journal of Power Sources	275	NA	835-844
2-s2.0-84914708508	10.1080/14786451.2013.848863	Harrestrup M.|Svendsen S.	Technical University of Denmark	Denmark	2015	Changes in heat load profile of typical Danish multi-storey buildings when energy-renovated and supplied with low-temperature district heating	International Journal of Sustainable Energy	34	3-4	232-247
2-s2.0-84915746294	10.1016/j.jclepro.2014.11.051	Van Ewijk S.|Stegemann J.A.	UCL Engineering|University College London	United Kingdom|United Kingdom	2016	Limitations of the waste hierarchy for achieving absolute reductions in material throughput	Journal of Cleaner Production	132	NA	122-128
2-s2.0-84915747430	10.1002/pola.27450	Sonnenschein M.F.|Ginzburg V.V.|Grzesiak A.L.|Schiller K.|Wendt B.L.	The Dow Chemical Company	United States	2015	Design, polymerization, and properties of polyurethane elastomers from miscible, immiscible, and hybridized seed-oil derived soft segment blends	Journal of Polymer Science, Part A: Polymer Chemistry	53	1	93-102
2-s2.0-84915758370	10.1016/j.carres.2014.07.009	Mehtiö T.|Nurmi L.|Rämö V.|Mikkonen H.|Harlin A.	VTT Technical Research Centre of Finland	Finland	2015	Synthesis and characterization of copolyanhydrides of carbohydrate-based galactaric acid and adipic acid	Carbohydrate Research	402	NA	102-110
2-s2.0-84915781622	10.1016/j.ijepes.2014.11.009	Sfikas E.E.|Katsigiannis Y.A.|Georgilakis P.S.	School of Electrical and Computer Engineering	Greece	2015	Simultaneous capacity optimization of distributed generation and storage in medium voltage microgrids	International Journal of Electrical Power and Energy Systems	67	NA	101-113
2-s2.0-84915820860	10.1007/978-3-319-12883-2_4	Buruzs A.|Hatwágner M.F.|Kóczy L.T.	Budapest University of Technology and Economics|Széchenyi István University	Hungary|Hungary	2015	Expert-Based Method of Integrated Waste Management Systems for Developing Fuzzy Cognitive Map	Studies in Fuzziness and Soft Computing	319	NA	111-137
2-s2.0-84916608234	10.1111/jam.12683	Sakai K.|Miyake S.|Iwama K.|Inoue D.|Soda S.|Ike M.	Osaka University|Kitasato University	Japan|Japan	2015	Polyhydroxyalkanoate (PHA) accumulation potential and PHA-accumulating microbial communities in various activated sludge processes of municipal wastewater treatment plants	Journal of Applied Microbiology	118	1	255-266
2-s2.0-84916608704	10.1016/j.renene.2014.11.044	Hemsath T.L.|Alagheband Bandhosseini K.	University of Nebraska–Lincoln	United States	2015	Sensitivity analysis evaluating basic building geometry's effect on energy use	Renewable Energy	76	NA	526-538
2-s2.0-84916618583	10.1016/j.carbpol.2014.11.026	Leskinen T.|Kelley S.S.|Argyropoulos D.S.	NC State University	United States	2015	Determination of molecular weight distributions in native and pretreated wood	Carbohydrate Polymers	119	NA	44-52
2-s2.0-84916619951	10.1016/j.renene.2014.11.055	Santos-Alamillos F.J.|Pozo-Vázquez D.|Ruiz-Arias J.A.|Von Bremen L.|Tovar-Pescador J.	Universität Oldenburg|Universidad de Jaén	Germany|Spain	2015	Combining wind farms with concentrating solar plants to provide stable renewable power	Renewable Energy	76	NA	539-550
2-s2.0-84916880648	10.1016/j.envsci.2014.11.003	Phillips H.	Oxford Brookes University	United Kingdom	2015	The capacity to adapt to climate change at heritage sites-The development of a conceptual framework	Environmental Science and Policy	47	NA	118-125
2-s2.0-84916881866	10.1016/j.techfore.2014.01.003	Schwanitz V.J.|Longden T.|Knopf B.|Capros P.	Euro-Mediterranean Center on Climate Change, Milan|Potsdam Institut fur Klimafolgenforschung|National Technical University of Athens	Italy|Germany|Greece	2015	The implications of initiating immediate climate change mitigation - A potential for co-benefits?	Technological Forecasting and Social Change	90	PA	166-177
2-s2.0-84916886098	10.1016/j.techfore.2013.11.002	Sano F.|Wada K.|Akimoto K.|Oda J.	The University of Tokyo|Research Institute of Innovative Technology for Earth Kizugawa	Japan|Japan	2015	Assessments of GHG emission reduction scenarios of different levels and different short-term pledges through macro- and sectoral decomposition analyses	Technological Forecasting and Social Change	90	PA	153-165
2-s2.0-84916888921	10.1080/01490451.2013.835888	Li Z.|Xu J.|Teng H.H.|Liu L.|Chen J.|Chen Y.|Zhao L.|Ji J.	Nanjing University|Virginia Polytechnic Institute and State University|The George Washington University	China|United States|United States	2015	Bioleaching of Lizardite by Magnesium- and Nickel-Resistant Fungal Isolate from Serpentinite Soils—Implication for Carbon Capture and Storage	Geomicrobiology Journal	32	2	181-192
2-s2.0-84916895132	10.1016/j.fuel.2014.11.077	Gallego L.J.|Escobar A.|Peñuela M.|Peña J.D.|Rios L.A.	Universidad de Antioquia	Colombia	2015	King Grass: A promising material for the production of second-generation butanol	Fuel	143	NA	399-403
2-s2.0-84916898110	10.1016/j.renene.2014.11.074	Wekesa D.W.|Wang C.|Wei Y.|Kamau J.N.|Danao L.A.M.	University of the Philippines|Jomo Kenyatta University of Agriculture and Technology|Harbin Institute of Technology	Philippines|Kenya|China	2015	A numerical analysis of unsteady inflow wind for site specific vertical axis wind turbine: A case study for Marsabit and Garissa in Kenya	Renewable Energy	76	NA	648-661
2-s2.0-84916899469	10.1007/s10551-014-2491-2	Elgaaïed-Gambier L.	CY Cergy Paris Université	France	2016	Who Buys Overpackaged Grocery Products and Why? Understanding Consumers’ Reactions to Overpackaging in the Food Sector	Journal of Business Ethics	135	4	683-698
2-s2.0-84916899590	10.1016/j.renene.2014.12.005	Deng J.|Xu Y.|Yang X.	Tsinghua University|Chinese Academy of Sciences	China|China	2015	A dynamic thermal performance model for flat-plate solar collectors based on the thermal inertia correction of the steady-state test method	Renewable Energy	76	NA	679-686
2-s2.0-84916908822	10.1016/j.renene.2014.11.069	Carroquino J.|Dufo-López R.|Bernal-Agustín J.L.	Universidad de Zaragoza	Spain	2015	Sizing of off-grid renewable energy systems for drip irrigation in Mediterranean crops	Renewable Energy	76	NA	566-574
2-s2.0-84916910795	10.1016/j.renene.2014.11.083	Wirba A.V.|Abubakar Mas'ud A.|Muhammad-Sukki F.|Ahmad S.|Mat Tahar R.|Abdul Rahim R.|Munir A.B.|Karim M.E.	Jubail Industrial College|Universiti Malaysia Pahang|Higher Colleges of Technology|Universiti Malaya|Universiti Teknologi Malaysia|Multimedia University	Saudi Arabia|Malaysia|United Arab Emirates|Malaysia|Malaysia|Malaysia	2015	Renewable energy potentials in Cameroon: Prospects and challenges	Renewable Energy	76	NA	560-565
2-s2.0-84916917658	10.1016/j.renene.2014.11.084	Shukur O.B.|Lee M.H.	Universiti Teknologi Malaysia	Malaysia	2015	Daily wind speed forecasting through hybrid KF-ANN model based on ARIMA	Renewable Energy	76	NA	637-647
2-s2.0-84916917709	10.1016/j.oceaneng.2014.11.008	Sung H.G.|Baek H.|Hong S.|Choi J.S.	Korea Institute Of Ocean Science &amp; Technology|Massachusetts Institute of Technology	South Korea|United States	2015	Numerical study of vortex-induced vibration of pivoted cylinders	Ocean Engineering	93	NA	98-106
2-s2.0-84916918731	10.1016/j.biombioe.2014.11.024	Mafe O.A.T.|Davies S.M.|Hancock J.|Du C.	University of Nottingham|Briggs of Burton	United Kingdom|United Kingdom	2015	Development of an estimation model for the evaluation of the energy requirement of dilute acid pretreatments of biomass	Biomass and Bioenergy	72	NA	28-38
2-s2.0-84916934477	10.1016/j.techfore.2013.10.011	Tigabu A.D.|Berkhout F.|van Beukering P.	Vrije Universiteit Amsterdam Instituut voor Milieuvraagstukken	Netherlands	2015	Technology innovation systems and technology diffusion: Adoption of bio-digestion in an emerging innovation system in Rwanda	Technological Forecasting and Social Change	90	PA	318-330
2-s2.0-84916942058	10.1016/j.envsoft.2014.11.019	Liang J.|Gong J.|Zhou J.|Ibrahim A.N.|Li M.	Chinese Academy of Sciences|Jiashan Metrological Bureau|Zhejiang-CAS Application Center for Geoinformatics	China|China|China	2015	An open-source 3D solar radiation model integrated with a 3D Geographic Information System	Environmental Modelling and Software	64	NA	94-101
2-s2.0-84917690775	10.1016/j.resourpol.2014.11.007	Zhang L.|Guo Q.|Zhang J.|Huang Y.|Xiong T.	Huazhong Agricultural University|China University of Geosciences	China|China	2015	Did China's rare earth export policies work? - Empirical evidence from USA and Japan	Resources Policy	43	NA	82-90
2-s2.0-84917690984	10.1016/j.geoderma.2014.11.019	Lentz R.D.	USDA Agricultural Research Service	United States	2015	Polyacrylamide and biopolymer effects on flocculation, aggregate stability, and water seepage in a silt loam	Geoderma	241-242	NA	289-294
2-s2.0-84917699316	10.1016/j.eiar.2014.09.013	Phylip-Jones J.|Fischer T.B.	NA	NA	2015	Strategic environmental assessment (SEA) for wind energy planning: Lessons from the United Kingdom and Germany	Environmental Impact Assessment Review	50	NA	203-212
2-s2.0-84917710965	10.1016/j.solener.2014.09.028	Wong I.L.|Eames P.	Glasgow Caledonian University|Loughborough University	United Kingdom|United Kingdom	2015	A method for calculating the solar transmittance, absorptance and reflectance of a transparent insulation system	Solar Energy	111	NA	418-425
2-s2.0-84917741085	10.1016/j.techfore.2013.09.019	Tigabu A.D.|Berkhout F.|van Beukering P.	Vrije Universiteit Amsterdam Instituut voor Milieuvraagstukken	Netherlands	2015	The diffusion of a renewable energy technology and innovation system functioning: Comparing bio-digestion in Kenya and Rwanda	Technological Forecasting and Social Change	90	PA	331-345
2-s2.0-84918496371	10.1016/j.solener.2014.10.034	Sacco A.|Lamberti A.|Gerosa M.|Bisio C.|Gatti G.|Carniato F.|Shahzad N.|Chiodoni A.|Tresso E.|Marchese L.	Istituto Italiano di Tecnologia|Consiglio Nazionale delle Ricerche|Politecnico di Torino|Università degli Studi del Piemonte Orientale "Amedeo Avogadro"	Italy|Italy|Italy|Italy	2015	Toward quasi-solid state Dye-sensitized Solar Cells: Effect of γ-Al<inf>2</inf>O<inf>3</inf> nanoparticle dispersion into liquid electrolyte	Solar Energy	111	NA	125-134
2-s2.0-84918498187	10.1016/j.matdes.2014.08.042	Peck D.|Kandachar P.|Tempelman E.	Faculteit Industrieel Ontwerpen, TU Delft	Netherlands	2015	Critical materials from a product design perspective	Materials and Design	65	NA	147-159
2-s2.0-84918522378	10.1016/j.eneco.2014.10.008	Hieronymi P.|Schüller D.	Fakultät für Betriebswirtschaftslehre|University of Illinois Urbana-Champaign	Germany|United States	2015	The Clean-Development Mechanism, stochastic permit prices and energy investments	Energy Economics	47	NA	25-36
2-s2.0-84918549122	10.1016/j.renene.2014.10.061	Shi F.|Patton R.	University of Hull	United Kingdom	2015	An active fault tolerant control approach to an offshore wind turbine model	Renewable Energy	75	NA	788-798
2-s2.0-84918554025	10.1016/j.eneco.2014.10.012	Ziel F.|Steinert R.|Husmann S.	Europa-Universität Viadrina Frankfurt (Oder)	Germany	2015	Efficient modeling and forecasting of electricity spot prices	Energy Economics	47	NA	98-111
2-s2.0-84918560076	10.1016/j.solener.2014.10.037	Anoop G.|Seo J.|Han C.J.|Lee H.J.|Kim G.W.|Lee S.S.|Park E.Y.|Jo J.Y.	Gwangju Institute of Science and Technology	South Korea	2015	Ultra-thin platinum interfacial layer assisted-photovoltaic response of transparent Pb(Zr,Ti)O<inf>3</inf> thin film capacitors	Solar Energy	111	NA	118-124
2-s2.0-84918563209	10.1016/j.atmosenv.2014.12.025	Sahu S.K.|Schultz M.G.|Beig G.	Indian Institute of Tropical Meteorology|Forschungszentrum Jülich (FZJ)	India|Germany	2015	Critical pollutant emissions from the Indian telecom network	Atmospheric Environment	103	NA	34-42
2-s2.0-84918563521	10.1016/j.eneco.2014.10.024	Herrero I.|Rodilla P.|Batlle C.	Universidad Pontificia Comillas, Escuela Técnica Superior de Ingeniería, Instituto de Investigación Tecnológica|Massachusetts Institute of Technology|Florence School of Regulation	Spain|United States|Italy	2015	Electricity market-clearing prices and investment incentives: The role of pricing rules	Energy Economics	47	NA	42-51
2-s2.0-84918566447	10.1177/0263276414551032	Goldstein J.|Johnson E.	University of Exeter|Virginia Commonwealth University	United Kingdom|United States	2015	Biomimicry: New Natures, New Enclosures	Theory, Culture &amp; Society	32	1	61-81
2-s2.0-84918569575	10.1080/18756891.2014.963988	Zhang L.|Atkins A.S.	Staffordshire University|University of Electronic Science and Technology of China	United Kingdom|China	2015	A Decision Support Application in Tracking Construction Waste Using Rule-based Reasoning and RFID Technology	International Journal of Computational Intelligence Systems	8	1	128-137
2-s2.0-84918573848	10.1016/j.renene.2014.10.038	García-Canseco E.|Alvarez-Aguirre A.|Scherpen J.M.A.	TU Delft - Faculteit Werktuigbouwkunde, Maritieme Techniek en Materiaalwetenschappen|Rijksuniversiteit Groningen|Universidad Autónoma de Baja California	Netherlands|Netherlands|Mexico	2015	Modeling for control of a kinematic wobble-yoke Stirling engine	Renewable Energy	75	NA	808-817
2-s2.0-84918579077	10.1016/j.solener.2014.10.035	Sharma P.|Sarma R.|Chandra L.|Shekhar R.|Ghoshdastidar P.S.	Indian Institute of Technology Jodhpur|Indian Institute of Technology Kanpur	India|India	2015	Solar tower based aluminum heat treatment system: Part I. Design and evaluation of an open volumetric air receiver	Solar Energy	111	NA	135-150
2-s2.0-84918769745	10.1016/j.apenergy.2014.12.006	Masnadi M.S.|Grace J.R.|Bi X.T.|Lim C.J.|Ellis N.	The University of British Columbia	Canada	2015	From fossil fuels towards renewables: Inhibitory and catalytic effects on carbon thermochemical conversion during co-gasification of biomass with fossil fuels	Applied Energy	140	NA	196-209
2-s2.0-84918773368	10.1016/j.apenergy.2014.11.003	Kim J.|Guillaume B.|Chung J.|Hwang Y.	Samsung Engineering Company Ltd.|Inha University|Tomsk Polytechnic University|Université de Technologie de Troyes	South Korea|South Korea|Russian Federation|France	2015	Critical and precious materials consumption and requirement in wind energy system in the EU 27	Applied Energy	139	NA	327-334
2-s2.0-84918774680	10.1016/j.supflu.2014.09.028	Temelli F.|Ciftci O.N.	University of Alberta|University of Nebraska–Lincoln	Canada|United States	2015	Developing an integrated supercritical fluid biorefinery for the processing of grains	Journal of Supercritical Fluids	96	NA	77-85
2-s2.0-84918775573	10.1016/j.renene.2014.12.010	El Arroussi H.|Benhima R.|Bennis I.|El Mernissi N.|Wahby I.	Moroccan Foundation for Advanced Science	Morocco	2015	Improvement of the potential of Dunaliella tertiolecta as a source of biodiesel by auxin treatment coupled to salt stress	Renewable Energy	77	NA	15-19
2-s2.0-84918776478	10.1016/j.supflu.2014.09.006	Herrero M.|Ibáñez E.	CSIC-UAM - Instituto de Investigacion en Ciencias de la Alimentacion (CIAL)	Spain	2015	Green processes and sustainability: An overview on the extraction of high added-value products from seaweeds and microalgae	Journal of Supercritical Fluids	96	NA	211-216
2-s2.0-84918787154	10.1016/j.renene.2014.11.063	McCaffrey K.|Fox-Kemper B.|Hamlington P.E.|Thomson J.	National Oceanic and Atmospheric Administration|University of Washington|Brown University|University of Colorado Boulder	United States|United States|United States|United States	2015	Characterization of turbulence anisotropy, coherence, and intermittency at a prospective tidal energy site: Observational data analysis	Renewable Energy	76	NA	441-453
2-s2.0-84918788703	10.1016/j.envsci.2014.04.013	Gunderson I.|Goyette S.|Gago-Silva A.|Quiquerez L.|Lehmann A.	Université de Genève	Switzerland	2015	Climate and land-use change impacts on potential solar photovoltaic power generation in the Black Sea region	Environmental Science and Policy	46	NA	70-81
2-s2.0-84918791230	10.1016/j.marpol.2014.10.021	Wright G.	SciencesPo Paris|The Australian National University	France|Australia	2015	Marine governance in an industrialised ocean: A case study of the emerging marine renewable energy industry	Marine Policy	52	NA	77-84
2-s2.0-84918793774	10.1016/j.renene.2014.11.053	Richardson D.B.|Harvey L.D.D.	University of Toronto	Canada	2015	Strategies for correlating solar PV array production with electricity demand	Renewable Energy	76	NA	432-440
2-s2.0-84918796673	10.1016/j.supflu.2014.09.029	Vardanega R.|Prado J.M.|Meireles M.A.A.	Universidade Estadual de Campinas|Universidade Federal de São Carlos	Brazil|Brazil	2015	Adding value to agri-food residues by means of supercritical technology	Journal of Supercritical Fluids	96	NA	217-227
2-s2.0-84918804638	10.1016/j.renene.2014.12.004	Deyou L.|Hongjie W.|Gaoming X.|Ruzhi G.|Xianzhu W.|Zhansheng L.	Harbin Institute of Technology|Harbin Institute of Large Electrical Machinery	China|China	2015	Unsteady simulation and analysis for hump characteristics of a pump turbine model	Renewable Energy	77	NA	32-42
2-s2.0-84918821833	10.1016/j.biombioe.2014.11.017	Sinclair P.|Cohen B.|Hansen Y.|Basson L.|Clift R.	University of Surrey|The Green House	United Kingdom|South Africa	2015	Stakeholder engagement within the sustainability assessment of bioenergy: Case studies in heat, power and perennial and annual crops from the UK	Biomass and Bioenergy	73	NA	11-22
2-s2.0-84918829398	10.1016/j.supflu.2014.07.003	Cantero D.A.|Dolores Bermejo M.|José Cocero M.	Universidad de Valladolid|Universidad Nacional de Córdoba	Spain|Argentina	2015	Reaction engineering for process intensification of supercritical water biomass refining	Journal of Supercritical Fluids	96	NA	21-35
2-s2.0-84918836934	10.1016/j.supflu.2014.08.024	González Prieto M.|Sánchez F.A.|Pereda S.	Planta Piloto de Ingenieria Quimica (PLAPIQUI) - CONICET - UNS	Argentina	2015	Thermodynamic model for biomass processing in pressure intensified technologies	Journal of Supercritical Fluids	96	NA	53-67
2-s2.0-84918837716	10.1016/j.jcp.2014.11.038	Nœtinger B.	IFP Energies nouvelles	France	2015	A quasi steady state method for solving transient Darcy flow in complex 3D fractured networks accounting for matrix to fracture flow	Journal of Computational Physics	283	NA	205-223
2-s2.0-84918838369	10.1016/j.renene.2014.11.051	Petrović V.|Jelavić M.|Baotić M.	University of Zagreb, Faculty of Electrical Engineering and Computing|KONČAR - Institut za elektrotehniku, d.d.	Croatia|Croatia	2015	Advanced control algorithms for reduction of wind turbine structural loads	Renewable Energy	76	NA	418-431
2-s2.0-84918838472	10.1016/j.supflu.2014.09.009	Albarelli J.Q.|Mian A.|Santos D.T.|Ensinas A.V.|Maréchal F.|Meireles M.A.A.	Universidade Estadual de Campinas|Ecole Polytechnique Fédérale de Lausanne|Universidade Federal do ABC	Brazil|Switzerland|Brazil	2015	Valorization of sugarcane biorefinery residues using supercritical water gasification: A case study and perspectives	Journal of Supercritical Fluids	96	NA	133-143
2-s2.0-84918840249	10.1504/IJPM.2015.066285	Savino M.M.|Mazza A.|Marchetti B.	Università degli Studi e-Campus|Università degli Studi del Sannio	Italy|Italy	2015	Lean manufacturing within critical healthcare supply chain: An exploratory study through value chain simulation	International Journal of Procurement Management	8	1-2	3-24
2-s2.0-84919327021	10.1016/j.solener.2014.11.032	Cadafalch J.|Carbonell D.|Consul R.|Ruiz R.	Eastern Switzerland University of Applied Sciences|Universitat Politècnica de Catalunya|RDmes Technologies S.L.	Switzerland|Spain|Spain	2015	Modelling of storage tanks with immersed heat exchangers	Solar Energy	112	NA	154-162
2-s2.0-84919336558	10.1016/j.jclepro.2014.11.009	Rocchetti L.|Beolchini F.	Università Politecnica delle Marche	Italy	2015	Recovery of valuable materials from end-of-life thin-film photovoltaic panels: Environmental impact assessment of different management options	Journal of Cleaner Production	89	NA	59-64
2-s2.0-84919340410	10.1016/j.solener.2014.11.021	Tsilingiris P.T.	University of West Attica	Greece	2015	Theoretical derivation and comparative evaluation of mass transfer coefficient modeling in solar distillation systems - The Bowens ratio approach	Solar Energy	112	NA	218-231
2-s2.0-84919342269	10.1016/j.solener.2014.11.034	Liu H.|Zhang S.|Jiang Y.|Yao Y.	Harbin Institute of Technology	China	2015	Feasibility study on a novel freeze protection strategy for solar heating systems in severely cold areas	Solar Energy	112	NA	144-153
2-s2.0-84919343781	10.1016/j.solener.2014.11.029	Misha S.|Mat S.|Ruslan M.H.|Salleh E.|Sopian K.	Universiti Teknikal Malaysia Melaka|Universiti Kebangsaan Malaysia	Malaysia|Malaysia	2015	Performance of a solar assisted solid desiccant dryer for kenaf core fiber drying under low solar radiation	Solar Energy	112	NA	194-204
2-s2.0-84919352823	10.1016/j.solener.2014.12.002	Hénault F.	Université Grenoble Alpes	France	2015	Fast computation of solar concentrating ratio in presence of opto-mechanical errors	Solar Energy	112	NA	183-193
2-s2.0-84919359812	10.1016/j.solener.2014.11.028	Tu N.|Wei J.|Fang J.	State Key Laboratory of Multiphase Flow in Power Engineering	China	2015	Numerical investigation on uniformity of heat flux for semi-gray surfaces inside a solar cavity receiver	Solar Energy	112	NA	128-143
2-s2.0-84919359813	10.1016/j.solener.2014.11.026	Säck J.P.|Roeb M.|Sattler C.|Pitz-Paal R.|Heinzel A.	Universität Duisburg-Essen|Deutsches Zentrum für Luft- und Raumfahrt (DLR)	Germany|Germany	2015	Development of a simulation-software for a hydrogen production process on a solar tower	Solar Energy	112	NA	205-217
2-s2.0-84919359958	10.1016/j.jclepro.2014.11.038	Schmidt M.	Hochschule Pforzheim	Germany	2015	The interpretation and extension of Material Flow Cost Accounting (MFCA) in the context of environmental material flow analysis	Journal of Cleaner Production	108	NA	1310-1319
2-s2.0-84919372649	10.1177/0021955X14527979	Abinader G.|Lacoste C.|Baillif M.L.|Erre D.|Copinet A.	Université de Reims Champagne-Ardenne	France	2015	Effect of the formulation of starch-based foam cushions on the morphology and mechanical properties	Journal of Cellular Plastics	51	1	31-44
2-s2.0-84919387512	10.1016/j.solener.2014.11.014	Fakhri A.|Behrouz S.	Islamic Azad University, Shahr-e Qods Branch|Islamic Azad University, Science and Research Branch|Islamic Azad University, Central Tehran Branch	Iran|Iran|Iran	2015	Photocatalytic properties of tungsten trioxide (WO<inf>3</inf>) nanoparticles for degradation of Lidocaine under visible and sunlight irradiation	Solar Energy	112	NA	163-168
2-s2.0-84919395394	10.1016/j.solener.2014.11.033	Bellia L.|Pedace A.|Fragliasso F.	Università degli Studi di Palermo|Università degli Studi di Napoli Federico II	Italy|Italy	2015	The role of weather data files in Climate-based Daylight Modeling	Solar Energy	112	NA	163-168
2-s2.0-84919401205	10.1016/j.solener.2014.12.001	Vishwanathan B.|Reinders A.H.M.E.|de Boer D.K.G.|Desmet L.|Ras A.J.M.|Zahn F.H.|Debije M.G.	Faculteit Industrieel Ontwerpen, TU Delft|Technische Universiteit Eindhoven|Universiteit Twente|Philips Research	Netherlands|Netherlands|Netherlands|Netherlands	2015	A comparison of performance of flat and bent photovoltaic luminescent solar concentrators	Solar Energy	112	NA	120-127
2-s2.0-84919473452	10.1016/j.enpol.2014.11.019	Al-Mulali U.|Saboori B.|Ozturk I.	Çağ Üniversitesi|Universiti Teknologi Malaysia|Multimedia University	Turkey|Malaysia|Malaysia	2015	Investigating the environmental Kuznets curve hypothesis in Vietnam	Energy Policy	76	NA	123-131
2-s2.0-84919474555	10.1016/j.enpol.2014.11.015	Olsthoorn M.|Schleich J.|Klobasa M.	Fraunhofer Institute for Systems and Innovation Research ISI|Grenoble Ecole de Management|Virginia Polytechnic Institute and State University	Germany|France|United States	2015	Barriers to electricity load shift in companies: A survey-based exploration of the end-user perspective	Energy Policy	76	NA	32-42
2-s2.0-84919481301	10.1016/j.enpol.2014.11.022	Brudermann T.|Mitterhuber C.|Posch A.	Universitat Graz	Austria	2015	Agricultural biogas plants - A systematic analysis of strengths, weaknesses, opportunities and threats	Energy Policy	76	NA	107-111
2-s2.0-84919487470	10.1016/j.enpol.2014.10.016	Vithayasrichareon P.|Riesz J.|MacGill I.F.	UNSW Sydney	Australia	2015	Using renewables to hedge against future electricity industry uncertainties-An Australian case study	Energy Policy	76	NA	43-56
2-s2.0-84919491723	10.1016/j.porgcoat.2014.10.007	Dai J.|Ma S.|Liu X.|Han L.|Wu Y.|Dai X.|Zhu J.	Ningbo Institute of Industrial Technology, Chinese Academy of Sciences|Hebei University	China|China	2015	Synthesis of bio-based unsaturated polyester resins and their application in waterborne UV-curable coatings	Progress in Organic Coatings	78	NA	49-54
2-s2.0-84919498336	10.1016/j.enpol.2014.10.013	Wassermann S.|Reeg M.|Nienhaus K.	Universität Stuttgart|Deutsches Zentrum für Luft- und Raumfahrt (DLR)	Germany|Germany	2015	Current challenges of Germany's energy transition project and competing strategies of challengers and incumbents: The case of direct marketing of electricity from renewable energy sources	Energy Policy	76	NA	66-75
2-s2.0-84919601946	10.1016/j.jclepro.2014.04.051	Maes D.|Van Dael M.|Vanheusden B.|Goovaerts L.|Reumerman P.|Márquez Luzardo N.|Van Passel S.	Avans University of Applied Sciences|BTG Biomass Technology Group BV|Vlaamse Instelling voor Technologisch Onderzoek|Universiteit Hasselt	Netherlands|Netherlands|Belgium|Belgium	2015	Assessment of the sustainability guidelines of EU Renewable Energy Directive: The case of biorefineries	Journal of Cleaner Production	88	NA	61-70
2-s2.0-84919601947	10.1016/j.jclepro.2014.04.080	Kovacic I.|Summer M.|Achammer C.	Technische Universität Wien	Austria	2015	Strategies of building stock renovation for ageing society	Journal of Cleaner Production	88	NA	349-357
2-s2.0-84919622937	10.1016/j.wasman.2014.10.017	Serranti S.|Luciani V.|Bonifazi G.|Hu B.|Rem P.C.	Faculteit Civiele Techniek en Geowetenschappen, TU Delft|Sapienza Università di Roma	Netherlands|Italy	2015	An innovative recycling process to obtain pure polyethylene and polypropylene from household waste	Waste Management	35	NA	12-20
2-s2.0-84919624645	10.1016/j.renene.2014.11.047	Pimenta F.M.|Assireu A.T.	Universidade Federal de Itajubá|Universidade Federal de Santa Catarina	Brazil|Brazil	2015	Simulating reservoir storage for a wind-hydro hydrid system	Renewable Energy	76	NA	757-767
2-s2.0-84919625713	10.1016/j.biortech.2014.12.006	Cantero D.A.|Vaquerizo L.|Mato F.|Bermejo M.D.|Cocero M.J.	Universidad de Valladolid|Universidad Nacional de Córdoba	Spain|Argentina	2015	Energetic approach of biomass hydrolysis in supercritical water	Bioresource Technology	179	NA	136-143
2-s2.0-84919632508	10.1080/15435075.2013.834822	Joo Y.J.|Kim C.S.|Yoo S.H.	Gachon University|Seoul National University of Science and Technology (SNUST)	South Korea|South Korea	2015	Energy consumption, Co<inf>2</inf> emission, and economic growth: Evidence from Chile	International Journal of Green Energy	12	5	543-550
2-s2.0-84919639201	10.1016/j.jclepro.2014.06.017	Valle B.|Remiro A.|Aramburu B.|Bilbao J.|Gayubo A.G.	Universidad del Pais Vasco	Spain	2015	Strategies for maximizing the bio-oil valorization by catalytic transformation	Journal of Cleaner Production	88	NA	345-348
2-s2.0-84919658677	10.1016/j.jclepro.2014.03.025	Russell-Smith S.V.|Lepech M.D.|Fruchter R.|Meyer Y.B.	Stanford University	United States	2015	Sustainable target value design: Integrating life cycle assessment and target value design to improve building energy and environmental performance	Journal of Cleaner Production	88	NA	43-51
2-s2.0-84919663630	10.1016/j.renene.2014.11.088	McKechnie J.|Pourbafrani M.|Saville B.A.|MacLean H.L.	University of Toronto|University of Nottingham	Canada|United Kingdom	2015	Exploring impacts of process technology development and regional factors on life cycle greenhouse gas emissions of corn stover ethanol	Renewable Energy	76	NA	726-734
2-s2.0-84919681450	10.1016/j.wasman.2014.09.004	Zhang T.|Mao C.|Zhai N.|Wang X.|Yang G.	Northwest A&amp;F University|The Research Center of Recycle Agricultural Engineering and Technology of Shaanxi Province	China|China	2015	Influence of initial pH on thermophilic anaerobic co-digestion of swine manure and maize stalk	Waste Management	35	NA	119-126
2-s2.0-84919684372	10.1016/j.wasman.2014.09.028	Top Y.	Gümüşhane Üniversitesi	Turkey	2015	Waste generation and utilisation in micro-sized furniture-manufacturing enterprises in Turkey	Waste Management	35	NA	3-11
2-s2.0-84919782044	10.1016/j.tet.2014.11.053	Kreye O.|Over L.C.|Nitsche T.|Lange R.Z.|Meier M.A.R.	Karlsruher Institut für Technologie	Germany	2015	Organic carbonates: Sustainable and environmentally-friendly ethylation, allylation, and benzylation reagents	Tetrahedron	71	2	293-300
2-s2.0-84919783717	10.3390/ijerph120100176	Yuan Y.|Yabe M.	Kyushu University	Japan	2015	Residents’ preferences for household kitchen waste source separation services in beijing: A choice experiment approach	International Journal of Environmental Research and Public Health	12	1	176-190
2-s2.0-84919785152	10.20965/ijat.2015.p0051	Ogawa K.|Hirogaki T.|Melkote S.N.|Ogawa S.	The George W. Woodruff School of Mechanical Engineering|Shibaura Institute of Technology|Doshisha University|The University of Shiga Prefecture	United States|Japan|Japan|Japan	2015	A process decision making strategy based on sustainability evaluation	International Journal of Automation Technology	9	1	51-58
2-s2.0-84919798331	10.1016/j.biombioe.2014.12.004	de Menna F.|Vittuari M.|Molari G.	Alma Mater Studiorum Università di Bologna	Italy	2015	Impact evaluation of integrated food-bioenergy systems: A comparative LCA of peach nectar	Biomass and Bioenergy	73	NA	48-61
2-s2.0-84919807899	10.1016/j.apgeog.2014.11.028	Calvert K.|Mabee W.	Queen’s University|Pennsylvania State University	Canada|United States	2015	More solar farms or more bioenergy crops? Mapping and assessing potential land-use conflicts among renewable energy technologies in eastern Ontario, Canada	Applied Geography	56	NA	209-221
2-s2.0-84919819882	10.1016/j.indcrop.2014.11.049	Assanvo E.F.|Gogoi P.|Dolui S.K.|Baruah S.D.	North East Institute of Science and Technology, Jorhat|Tezpur University	India|India	2015	Synthesis, characterization, and performance characteristics of alkyd resins based on Ricinodendron heudelotii oil and their blending with epoxy resins	Industrial Crops and Products	65	NA	293-302
2-s2.0-84919835703	10.1080/00036846.2014.982855	Tiwari A.K.|Apergis N.|Olayeni O.R.	Curtin University|Institute of Chartered Financial Analysts of India|Obafemi Awolowo University	Australia|India|Nigeria	2015	Renewable and nonrenewable energy production and economic growth in sub-Saharan Africa: a hidden cointegration analysis	Applied Economics	47	9	861-882
2-s2.0-84919870976	10.1080/00036846.2014.982858	Vasconcelos P.S.|Carpio L.G.T.	Universidade Federal do Rio de Janeiro	Brazil	2015	Estimating the economic costs of electricity deficit using input–output analysis: the case of Brazil	Applied Economics	47	9	916-927
2-s2.0-84919884106	10.1080/15435075.2014.888998	Meihui S.|Chiahui H.|Wenyi L.|Chunto T.|Huusheng L.	Taiwan Institute of Economic Research|National Taiwan University	Taiwan|Taiwan	2015	A multi-years analysis of the energy balance, green gas emissions, and production costs of first and second generation bioethanol	International Journal of Green Energy	12	2	168-184
2-s2.0-84919897666	10.1016/j.renene.2014.11.070	Kumagai A.|Wu L.|Iwamoto S.|Lee S.H.|Endo T.|Rodriguez M.|Mielenz J.R.	National Institute of Advanced Industrial Science and Technology|Oak Ridge National Laboratory|Kangwon National University	Japan|United States|South Korea	2015	Improvement of enzymatic saccharification of Populus and switchgrass by combined pretreatment with steam and wetdiskmilling	Renewable Energy	76	NA	782-789
2-s2.0-84919898146	10.1016/j.apenergy.2014.11.067	Depoorter V.|Oró E.|Salom J.	Catalonia Institute for Energy Research IREC	Spain	2015	The location as an energy efficiency and renewable energy supply measure for data centres in Europe	Applied Energy	140	NA	338-349
2-s2.0-84919913953	10.1016/j.renene.2014.12.020	Perlaviciute G.|Steg L.	Rijksuniversiteit Groningen	Netherlands	2015	The influence of values on evaluations of energy alternatives	Renewable Energy	77	NA	259-267
2-s2.0-84919916021	10.1109/TSTE.2014.2362291	Chen Z.|Wu L.|Shahidehpour M.	Clarkson University|Illinois Institute of Technology|Arkansas Tech University	United States|United States|United States	2015	Effective load carrying capability evaluation of renewable energy via stochastic long-term hourly based SCUC	IEEE Transactions on Sustainable Energy	6	1	188-197
2-s2.0-84919930809	10.1016/j.renene.2014.11.021	Rezaei M.M.|Behzad M.|Haddadpour H.|Moradi H.	Sharif University of Technology	Iran	2015	Development of a reduced order model for nonlinear analysis of the wind turbine blade dynamics	Renewable Energy	76	NA	264-282
2-s2.0-84919934271	10.1016/j.seta.2014.12.002	Das A.K.	Del2infinity	India	2015	An analytical model for ratio based analysis of wind power ramp events	Sustainable Energy Technologies and Assessments	9	NA	49-54
2-s2.0-84919935010	10.1080/15435075.2014.888999	Bourennani F.|Rahnamayan S.|Naterer G.F.	Ontario Tech University	Canada	2015	Optimal design methods for hybrid renewable energy systems	International Journal of Green Energy	12	2	148-159
2-s2.0-84919974042	10.1016/j.jclepro.2014.08.016	Røyne F.|Berlin J.|Ringström E.	RISE, SP Technical Research Institute of Sweden|Umeå Universitet|Akzo Nobel N.V.	Sweden|Sweden|Netherlands	2015	Life cycle perspective in environmental strategy development on the industry cluster level: A case study of five chemical companies	Journal of Cleaner Production	86	NA	125-131
2-s2.0-84920023877	10.1016/j.jclepro.2014.08.088	Pacelli F.|Ostuzzi F.|Levi M.	Universiteit Gent|Politecnico di Milano	Belgium|Italy	2015	Reducing and reusing industrial scraps: A proposed method for industrial designers	Journal of Cleaner Production	86	NA	78-87
2-s2.0-84920025953	10.11113/jt.v72.3039	Tiew K.G.|Basri N.E.A.|Zain S.M.|Watanabe K.|Mohamad W.N.A.W.	Universiti Kebangsaan Malaysia	Malaysia	2015	Assessment of factors attracting waste recycler behaviors By Rasch model	Jurnal Teknologi	72	1	63-70
2-s2.0-84920026360	10.1002/aic.14616	Andiappan V.|Ko A.S.Y.|Lau V.W.S.|Ng L.Y.|Ng R.T.L.|Chemmangattuvalappil N.G.|Ng D.K.S.	The University of Nottingham Malaysia Campus	Malaysia	2015	Synthesis of sustainable integrated biorefinery via reaction pathway synthesis: Economic, incremental enviromental burden and energy assessment with multiobjective optimization	AIChE Journal	61	1	132-146
2-s2.0-84920054288	10.1002/pc.23356	Thirukumaran P.|Shakila Parveen A.|Kumudha K.|Sarojadevi M.	Anna University	India	2016	Synthesis and characterization of new polybenzoxazines from renewable resources for bio-composite applications	Polymer Composites	37	6	1821-1829
2-s2.0-84920064527	10.1016/j.jhazmat.2014.10.038	Jin Z.|Gong H.|Wang K.	Tsinghua University	China	2015	Application of hybrid coagulation microfiltration with air backflushing to direct sewage concentration for organic matter recovery	Journal of Hazardous Materials	283	NA	824-831
2-s2.0-84920070715	10.3390/ijms16010564	Rydz J.|Sikorska W.|Kyulavska M.|Christova D.	Center of Polymer and Carbon Materials of the Polish Academy of Sciences|Institute of Polymers Bulgarian Academy of Sciences	Poland|Bulgaria	2015	Polyester-based (bio)degradable polymers as environmentally friendly materials for sustainable development	International Journal of Molecular Sciences	16	1	564-596
2-s2.0-84920082282	10.1016/j.solener.2014.11.027	Khalid F.|Dincer I.|Rosen M.A.	King Fahd University of Petroleum and Minerals|Ontario Tech University	Saudi Arabia|Canada	2015	Energy and exergy analyses of a solar-biomass integrated cycle for multigeneration	Solar Energy	112	NA	290-299
2-s2.0-84920083132	10.1515/hf-2013-0234	Muzamal M.|Jedvert K.|Theliander H.|Rasmuson A.	The Royal Institute of Technology (KTH)|Chalmers University of Technology	Sweden|Sweden	2015	Structural changes in spruce wood during different steps of steam explosion pretreatment	Holzforschung	69	1	61-66
2-s2.0-84920089858	10.1016/j.biombioe.2014.11.018	Ou L.|Thilakaratne R.|Brown R.C.|Wright M.M.	Iowa State University	United States	2015	Techno-economic analysis of transportation fuels from defatted microalgae via hydrothermal liquefaction and hydroprocessing	Biomass and Bioenergy	72	NA	45-54
2-s2.0-84920093915	10.1515/hf-2013-0235	Reyes P.|Ferraz A.|Pereira M.|Rodríguez J.|Mendonça R.T.	Universidade de São Paulo|Universidad de Concepcion	Brazil|Chile	2015	Chemithermomechanical and kraft pulping of Pinus radiata wood chips after the hydrothermal extraction of hemicelluloses	Holzforschung	69	1	33-40
2-s2.0-84920118849	10.1016/j.techfore.2014.04.001	Stern T.|Ledl C.|Braun M.|Hesser F.|Schwarzbauer P.	Universitat fur Bodenkultur Wien|Market Analysis and Innovation Research Team	Austria|Austria	2015	Biorefineries' impacts on the Austrian forest sector: A system dynamics approach	Technological Forecasting and Social Change	91	NA	311-326
2-s2.0-84920122360	10.1016/j.renene.2014.12.031	Pietikäinen M.|Väliheikki A.|Oravisjärvi K.|Kolli T.|Huuhtanen M.|Niemi S.|Virtanen S.|Karhu T.|Keiski R.L.	Turun ammattikorkeakoulu|Oulun Yliopisto|Vaasan Yliopisto	Finland|Finland|Finland	2015	Particle and NO<inf>x</inf> emissions of a non-road diesel engine with an SCR unit: The effect of fuel	Renewable Energy	77	NA	377-385
2-s2.0-84920123139	10.1016/j.ocecoaman.2014.12.017	Vazquez A.|Iglesias G.	Universidad de Santiago de Compostela|University of Plymouth	Spain|United Kingdom	2015	Public perceptions and externalities in tidal stream energy: A valuation for policy making	Ocean and Coastal Management	105	NA	15-24
2-s2.0-84920123362	10.1016/j.renene.2014.12.016	Reddy K.S.|Ravi Kumar K.|Ajay C.S.	Indian Institute of Technology Madras	India	2015	Experimental investigation of porous disc enhanced receiver for solar parabolic trough collector	Renewable Energy	77	NA	308-319
2-s2.0-84920130248	10.1016/j.biombioe.2014.12.007	Zeng Y.|Tang J.|Lian S.|Tong D.|Hu C.	Key Laboratory of Green Chemistry and Technology, Ministry of Education	China	2015	Study on the conversion of cyanobacteria of Taihu Lake water blooms to biofuels	Biomass and Bioenergy	73	NA	95-101
2-s2.0-84920131269	10.1016/j.biortech.2014.09.134	Agarwal M.|Tardio J.|Venkata Mohan S.	Indian Institute of Chemical Technology|RMIT University	India|Australia	2015	Pyrolysis of activated sludge: Energy analysis and its technical feasibility	Bioresource Technology	178	NA	70-75
2-s2.0-84920136416	10.1016/j.bmc.2014.11.019	Dos Santos D.S.|Piovesan L.A.|D'Oca C.R.M.|Hack C.R.L.|Treptow T.G.M.|Rodrigues M.O.|Vendramini-Costa D.B.|Ruiz A.L.T.G.|De Carvalho J.E.|D'Oca M.G.M.	Universidade Estadual de Campinas|Universidade Federal do Rio Grande	Brazil|Brazil	2015	Antiproliferative activity of synthetic fatty acid amides from renewable resources	Bioorganic and Medicinal Chemistry	23	2	340-347
2-s2.0-84920138564	10.1016/j.marpol.2014.10.019	Röckmann C.|van Leeuwen J.|Goldsborough D.|Kraan M.|Piet G.	Wageningen University &amp; Research|University of Applied Sciences	Netherlands|Netherlands	2015	The interaction triangle as a tool for understanding stakeholder interactions in marine ecosystem based management	Marine Policy	52	NA	155-162
2-s2.0-84920140872	10.1016/j.apenergy.2014.12.027	Mokheimer E.M.A.|Dabwan Y.N.|Habib M.A.|Said S.A.M.|Al-Sulaiman F.A.	King Fahd University of Petroleum and Minerals	Saudi Arabia	2015	Development and assessment of integrating parabolic trough collectors with steam generation side of gas turbine cogeneration systems in Saudi Arabia	Applied Energy	141	NA	131-142
2-s2.0-84920146180	10.1016/j.biortech.2014.09.070	Sarkar O.|Agarwal M.|Naresh Kumar A.|Venkata Mohan S.	Indian Institute of Chemical Technology	India	2015	Retrofitting hetrotrophically cultivated algae biomass as pyrolytic feedstock for biogas, bio-char and bio-oil production encompassing biorefinery	Bioresource Technology	178	NA	132-138
2-s2.0-84920148522	10.1016/j.resconrec.2014.11.008	Umair S.|Björklund A.|Petersen E.E.	The Royal Institute of Technology (KTH)	Sweden	2015	Social impact assessment of informal recycling of electronic ICT waste in Pakistan using UNEP SETAC guidelines	Resources, Conservation and Recycling	95	NA	46-57
2-s2.0-84920164871	10.1016/j.jenvman.2014.11.032	Allegrini E.|Vadenbo C.|Boldrin A.|Astrup T.F.	ETH Zürich|Technical University of Denmark	Switzerland|Denmark	2015	Life cycle assessment of resource recovery from municipal solid waste incineration bottom ash	Journal of Environmental Management	151	NA	132-143
2-s2.0-84920165812	10.1016/j.biortech.2014.10.079	Bordoloi N.|Narzari R.|Chutia R.S.|Bhaskar T.|Kataki R.	Indian Institute of Petroleum|Tezpur University	India|India	2015	Pyrolysis of Mesua ferrea and Pongamia glabra seed cover: Characterization of bio-oil and its sub-fractions	Bioresource Technology	178	NA	83-89
2-s2.0-84920168532	10.1016/j.renene.2014.12.034	Lenhardt N.|Götz A.E.	University of Pretoria	South Africa	2015	Geothermal reservoir potential of volcaniclastic settings: The Valley of Mexico, Central Mexico	Renewable Energy	77	NA	423-429
2-s2.0-84920171617	10.5650/jos.ess14143	Hoong S.S.|Yeong S.K.|Hassan H.A.|Din A.K.|Choo Y.M.	Malaysian Palm Oil Board	Malaysia	2015	Synthesis and characterization of polyurethanes made from copolymers of epoxidized natural oil and tetrahydrofuran	Journal of Oleo Science	64	1	101-115
2-s2.0-84920172337	10.1016/j.biortech.2014.10.069	Jürgensen L.|Ehimen E.A.|Born J.|Holm-Nielsen J.B.	Aalborg University|Vlaamse Instelling voor Technologisch Onderzoek|Fachhochschule Flensburg	Denmark|Belgium|Germany	2015	Dynamic biogas upgrading based on the Sabatier process: Thermodynamic and dynamic process simulation	Bioresource Technology	178	NA	323-329
2-s2.0-84920180606	10.1016/j.biortech.2014.08.048	Haag N.L.|Nägele H.J.|Fritz T.|Oechsner H.	Universität Hohenheim|ISF GmbH	Germany|Germany	2015	Effects of ensiling treatments on lactic acid production and supplementary methane formation of maize and amaranth - An advanced green biorefining approach	Bioresource Technology	178	NA	217-225
2-s2.0-84920185894	10.1016/j.biortech.2014.09.111	Makwana J.P.|Joshi A.K.|Athawale G.|Singh D.|Mohanty P.	Sardar Patel Renewable Energy Research Institute (SPRERI)	India	2015	Air gasification of rice husk in bubbling fluidized bed reactor with bed heating by conventional charcoal	Bioresource Technology	178	NA	45-52
2-s2.0-84920194247	10.1080/10643389.2013.876525	Ni B.J.|Yu H.Q.|Zeng R.J.	The University of Queensland|University of Science and Technology of China	Australia|China	2015	Understanding the microbial internal storage turnover in wastewater treatment: Retrospect, prospect, and challenge	Critical Reviews in Environmental Science and Technology	45	6	591-612
2-s2.0-84920196113	10.1080/09613218.2014.979082	Robinson J.|Cole R.J.	The University of British Columbia	Canada	2015	Theoretical underpinnings of regenerative sustainability	Building Research and Information	43	2	133-143
2-s2.0-84920202808	10.1016/j.renene.2014.12.035	Zheng B.|Xu J.|Ni T.|Li M.	Business School of Sichuan University|Sichuan University	China|China	2015	Geothermal energy utilization trends from a technological paradigm perspective	Renewable Energy	77	NA	430-441
2-s2.0-84920262006	10.1021/sc500481k	Schreiber M.|Vivekanandhan S.|Mohanty A.K.|Misra M.	Bioproducts Discovery and Development Centre|University of Guelph	Canada|Canada	2015	Iodine treatment of lignin-cellulose acetate electrospun fibers: Enhancement of green fiber carbonization	ACS Sustainable Chemistry and Engineering	3	1	33-41
2-s2.0-84920265263	NA	Kalmykova Y.|Palme U.|Yu S.|Karlfeldt Fedje K.	Chalmers University of Technology|Sino-Carbon Innovation and Investment Co.	Sweden|China	2015	Life cycle assessment of phosphorus sources from phosphate ore and urban sinks: Sewage sludge and MSW incineration fly ash	International Journal of Environmental Research	9	1	133-140
2-s2.0-84920282225	10.1016/j.ecolind.2014.11.029	Hadian S.|Madani K.	UCLA Anderson School of Management|Imperial College London	United States|United Kingdom	2015	A system of systems approach to energy sustainability assessment: Are all renewables really green?	Ecological Indicators	52	NA	194-206
2-s2.0-84920531873	10.1007/s10640-014-9864-y	Krishnamurthy C.K.B.|Kriström B.	Centre for Environmental and Resource Economics|Umeå Universitet|Kungl. Vetenskapsakademien	Sweden|Sweden|Sweden	2016	Determinants of the Price-Premium for Green Energy: Evidence from an OECD Cross-Section	Environmental and Resource Economics	64	2	173-204
2-s2.0-84920532239	10.1016/j.chemosphere.2014.11.021	Zhang W.|Chen L.|Zhang R.|Lin K.	East China University of Science and Technology|State Environmental Protection Key Laboratory of Environmental Risk Assessment	China|China	2015	Effects of decabromodiphenyl ether on lead mobility and microbial toxicity in soil	Chemosphere	122	NA	99-104
2-s2.0-84920537241	10.1016/j.chemosphere.2014.11.071	Wang L.|Tsang D.C.W.|Poon C.S.	Hong Kong Polytechnic University	Hong Kong	2015	Green remediation and recycling of contaminated sediment by waste-incorporated stabilization/solidification	Chemosphere	122	NA	257-264
2-s2.0-84920545122	10.1080/01430750.2014.986289	Toghyani S.|Ahmadi M.H.|Kasaeian A.|Mohammadi A.H.	University of Tehran|University of KwaZulu-Natal|Institut de Recherche en Génie Chimique et Pétrolier (IRGCP)	Iran|South Africa|France	2016	Artificial neural network, ANN-PSO and ANN-ICA for modelling the Stirling engine	International Journal of Ambient Energy	37	5	456-468
2-s2.0-84920545729	10.1016/j.ijpe.2014.09.012	Hayami H.|Nakamura M.|Nakamura A.O.	Faculty of Business and Commerce|Alberta School of Business|Keio University|UBC Sauder School of Business	Japan|Canada|Japan|Canada	2015	Economic performance and supply chains: The impact of upstream firms' waste output on downstream firms' performance in Japan	International Journal of Production Economics	160	NA	47-65
2-s2.0-84920588123	10.1080/14693062.2014.941318	Chaudhary A.|Krishna C.|Sagar A.	Indian Institute of Technology Delhi	India	2015	Policy making for renewable energy in India: lessons from wind and solar power sectors	Climate Policy	15	1	58-87
2-s2.0-84920650017	10.1016/j.ecolind.2014.12.015	Chouchane H.|Hoekstra A.Y.|Krol M.S.|Mekonnen M.M.	Universiteit Twente	Netherlands	2015	The water footprint of Tunisia from an economic perspective	Ecological Indicators	52	NA	311-319
2-s2.0-84920674760	10.1021/jp509359b	Dal'acqua N.|De Mattos A.B.D.|Krindges I.|Pereira M.B.|Da Silva Barud H.|Ribeiro S.J.L.|Duarte G.C.S.|Radtke C.|Almeida L.C.|Giovanela M.|Da Silva Crespo J.|Machado G.	Universidade Federal de Pernambuco|Universidade de Caxias do Sul|Universidade Federal do Rio Grande do Sul|Universidade Estadual Paulista "Júlio de Mesquita Filho"|Centro de Tecnologias Estratégicas do Nordeste	Brazil|Brazil|Brazil|Brazil|Brazil	2015	Characterization and application of nanostructured films containing au and TiO<inf>2</inf> nanoparticles supported in bacterial cellulose	Journal of Physical Chemistry C	119	1	340-349
2-s2.0-84920682274	10.1016/j.carbpol.2014.12.007	Hell J.|Donaldson L.|Michlmayr H.|Kraler M.|Kneifel W.|Potthast A.|Rosenau T.|Böhmdorfer S.	Christian Doppler Forschungsgesellschaft|SCION|Universitat fur Bodenkultur Wien	Austria|New Zealand|Austria	2015	Effect of pretreatment on arabinoxylan distribution in wheat bran	Carbohydrate Polymers	121	NA	18-26
2-s2.0-84920699172	10.1016/j.ejor.2014.10.021	Wiedenmann S.|Geldermann J.	Georg-August-Universität Göttingen	Germany	2015	Supply planning for processors of agricultural raw materials	European Journal of Operational Research	242	2	606-619
2-s2.0-84920718514	10.1016/j.renene.2014.08.065	Hirth L.|Ueckerdt F.|Edenhofer O.	Mercator Research Institute on Global Commons and Climate Change|Technische Universität Berlin|Institute for Climate Impact Research|Neon Neue Energieökonomik GmbH	Germany|Germany|Germany|Germany	2015	Integration costs revisited - An economic framework for wind and solar variability	Renewable Energy	74	NA	925-939
2-s2.0-84920721157	10.1016/j.compchemeng.2014.11.005	Yeh K.|Whittaker C.|Realff M.J.|Lee J.H.	Korea Advanced Institute of Science and Technology|Georgia Institute of Technology|Research and Development	South Korea|United States|United States	2015	Two stage stochastic bilevel programming model of a pre-established timberlands supply chain with biorefinery investment interests	Computers and Chemical Engineering	73	NA	141-153
2-s2.0-84920760309	10.1002/cssc.201402590	Tristram C.J.|Mason J.M.|Williams D.B.G.|Hinkley S.F.R.	Victoria University of Wellington	New Zealand	2015	Doubly renewable cellulose polymer for water-based coatings	ChemSusChem	8	1	63-66
2-s2.0-84920766446	10.1016/j.carbpol.2014.11.067	Pang J.|Wu M.|Zhang Q.|Tan X.|Xu F.|Zhang X.|Sun R.	South China University of Technology|Beijing Forestry University	China|China	2015	Comparison of physical properties of regenerated cellulose films fabricated with different cellulose feedstocks in ionic liquid	Carbohydrate Polymers	121	NA	71-78
2-s2.0-84920770313	10.1002/cssc.201402935	Wu J.|Eduard P.|Thiyagarajan S.|Noordover B.A.J.|Van Es D.S.|Koning C.E.	Technische Universiteit Eindhoven|Dutch Polymer Institute - DPI|Wageningen University &amp; Research	Netherlands|Netherlands|Netherlands	2015	Semi-aromatic polyesters based on a carbohydrate-derived rigid diol for engineering plastics	ChemSusChem	8	1	67-72
2-s2.0-84920798095	10.1007/s13593-014-0235-4	Lalander C.H.|Fidjeland J.|Diener S.|Eriksson S.|Vinnerås B.	Sveriges lantbruksuniversitet|Eawag - Swiss Federal Institute of Aquatic Science and Technology	Sweden|Switzerland	2015	High waste-to-biomass conversion and efficient Salmonella spp. reduction using black soldier fly for waste recycling	Agronomy for Sustainable Development	35	1	261-271
2-s2.0-84920813934	10.1111/tbj.12357	Anderson B.O.|Ilbawi A.M.|El Saghir N.S.	American University of Beirut Medical Center|University of Texas MD Anderson Cancer Center|Fred Hutchinson Cancer Research Center	Lebanon|United States|United States	2015	Breast cancer in low and middle income countries (LMICs): A shifting tide in global health	Breast Journal	21	1	111-118
2-s2.0-84920815245	10.1007/s10640-014-9859-8	Nguyen T.V.|Ravn-Jonsen L.|Vestergaard N.	VNU University of Economics and Business|University of Southern Denmark, Esbjerg	Viet Nam|Denmark	2016	Marginal Damage Cost of Nutrient Enrichment: The Case of the Baltic Sea	Environmental and Resource Economics	64	1	109-129
2-s2.0-84920837130	10.1007/s12032-014-0457-y	Mordenti P.|Vecchia S.|Damonti E.|Riva A.|Muroni M.|Cordani M.R.|Cremona G.|Cavanna L.	Ospedale Guglielmo da Saliceto	Italy	2015	An Anticancer Drug Unit for the whole provincial oncologic network of Piacenza: improving safety and savings	Medical Oncology	32	2
2-s2.0-84920842273	10.1016/j.ijome.2014.11.002	Nambiar A.J.|Forehand D.I.M.|Kramer M.M.|Hansen R.H.|Ingram D.M.	The University of Edinburgh|Aalborg University	United Kingdom|Denmark	2015	Effects of hydrodynamic interactions and control within a point absorber array on electrical output	International Journal of Marine Energy	9	NA	20-40
2-s2.0-84920861385	10.1002/cssc.201402821	Fang W.|Sixta H.	Aalto University	Finland	2015	Advanced biorefinery based on the fractionation of biomass in γ-valerolactone and water	ChemSusChem	8	1	73-76
2-s2.0-84920882111	10.1002/ep.11942	Mishra P.M.|Sree A.	Institute of Minerals and Materials Technology India	India	2015	Finlaysonia obovata - A Renewable Resource of Plant Hydrocarbons	Environmental Progress and Sustainable Energy	34	1	265-268
2-s2.0-84920894226	10.1016/j.renene.2014.12.025	Sharp E.|Dodds P.|Barrett M.|Spataru C.	The Bartlett Faculty of the Built Environment	United Kingdom	2015	Evaluating the accuracy of CFSR reanalysis hourly wind speed forecasts for the UK, using in situ measurements and geographical information	Renewable Energy	77	NA	527-538
2-s2.0-84920895755	10.1002/bbb.1505	Lively R.P.|Sharma P.|Mccool B.A.|Beaudry-Losique J.|Luo D.|Thomas V.M.|Realff M.|Chance R.R.	Algenol Inc|Georgia Institute of Technology	United States|United States	2015	Anthropogenic CO<inf>2</inf> as a feedstock for the production of algal-based biofuels	Biofuels, Bioproducts and Biorefining	9	1	72-81
2-s2.0-84920895932	10.1016/j.biortech.2014.12.047	Ansari F.A.|Shriwastav A.|Gupta S.K.|Rawat I.|Guldhe A.|Bux F.	Durban University of Technology	South Africa	2015	Lipid extracted algae as a source for protein and reduced sugar: A step closer to the biorefinery	Bioresource Technology	179	NA	559-564
2-s2.0-84920896463	10.1016/j.renene.2014.12.048	Jiang D.|Shi S.|Ren S.|Khan Asghar H.M.N.u.H.|Tan Y.|Li P.|Qiu J.|Li J.	BUITEMS - Balochistan University of Information Technology, Engineering and Management Sciences|Dalian University of Technology|Qingdao Longsun Silicon Technology Ltd.|Key Laboratory for Solar Energy Photovoltaic System of Liaoning Province	Pakistan|China|China|China	2015	Formation mechanism of hollow silicon ingot induced by fountain effect	Renewable Energy	77	NA	463-466
2-s2.0-84920896662	10.1016/j.renene.2014.12.056	Li Y.|Jin Y.	Tsinghua University	China	2015	Effects of thermal pretreatment on acidification phase during two-phase batch anaerobic digestion of kitchen waste	Renewable Energy	77	NA	550-557
2-s2.0-84920903327	10.1016/j.solener.2014.12.009	Bozkurt I.|Karakilcik M.	Çukurova Üniversitesi|University of Adıyaman	Turkey|Turkey	2015	Exergy analysis of a solar pond integrated with solar collector	Solar Energy	112	NA	282-289
2-s2.0-84920911151	10.1016/j.foreco.2014.12.017	Egnell G.|Ulvcrona K.A.	Sveriges lantbruksuniversitet	Sweden	2015	Stand productivity following whole-tree harvesting in early thinning of Scots pine stands in Sweden	Forest Ecology and Management	340	NA	40-45
2-s2.0-84920917294	10.1016/j.biombioe.2014.12.021	Astner A.F.|Young T.M.|Bozell J.J.	The University of Tennessee, Knoxville	United States	2015	Lignin yield maximization of mixed biorefinery feedstocks by organosolv fractionation using Taguchi Robust Product Design	Biomass and Bioenergy	73	NA	209-216
2-s2.0-84920923811	10.1016/j.solener.2014.12.010	Reda I.	National Renewable Energy Laboratory	United States	2015	Solar eclipse monitoring for solar energy applications	Solar Energy	112	NA	339-350
2-s2.0-84920931790	10.1016/j.bse.2014.12.007	Zheng W.|Zou L.|Han Z.	Zhejiang Ocean University|Ningbo Ocean and Fishery Information and Monitoring Center	China|China	2015	Genetic analysis of the populations of Japanese anchovy Engraulis japonicus from the Yellow Sea and East China Sea based on mitochondrial cytochrome b sequence	Biochemical Systematics and Ecology	58	NA	169-177
2-s2.0-84920941628	10.1016/j.chemosphere.2014.11.058	Chen K.|Zheng J.|Yan X.|Yu L.|Luo X.|Peng X.|Yu Y.|Yang Z.|Mai B.	South China Institute Of Environmental Sciences|Guangzhou Institute of Geochemistry|University of Chinese Academy of Sciences|Sun Yat-Sen University	China|China|China|China	2015	Dechlorane Plus in paired hair and serum samples from e-waste workers: Correlation and differences	Chemosphere	123	NA	43-47
2-s2.0-84920942185	10.1002/bbb.1513	Daugaard T.|Mutti L.A.|Wright M.M.|Brown R.C.|Componation P.	Iowa State University	United States	2015	Learning rates and their impacts on the optimal capacities and production costs of biorefineries	Biofuels, Bioproducts and Biorefining	9	1	82-94
2-s2.0-84920947820	10.1016/j.ecolecon.2014.12.001	Fizaine F.|Court V.	Laboratoire d'Économie de Dijon (LEDi)|Université Paris Nanterre|IFP Energies nouvelles	France|France|France	2015	Renewable electricity producing technologies and metal depletion: A sensitivity analysis using the EROI	Ecological Economics	110	NA	106-118
2-s2.0-84920964674	10.1177/0040517514542969	Schabikowski M.|Tomaszewska J.|Kata D.|Graule T.	Empa - Swiss Federal Laboratories for Materials Science and Technology|AGH University of Krakow|Politechnika Warszawska	Switzerland|Poland|Poland	2015	Rotary jet-spinning of hematite fibers	Textile Research Journal	85	3	316-324
2-s2.0-84920973654	10.1016/j.jhazmat.2014.12.053	Buruberri L.H.|Seabra M.P.|Labrincha J.A.	CICECO – Instituto de Materiais de Aveiro	Portugal	2015	Preparation of clinker from paper pulp industry wastes	Journal of Hazardous Materials	286	NA	252-260
2-s2.0-84920982918	10.1016/j.eneco.2014.12.009	Reboredo J.C.	Universidad de Santiago de Compostela	Spain	2015	Is there dependence and systemic risk between oil and renewable energy stock prices?	Energy Economics	48	NA	32-45
2-s2.0-84920986906	10.1016/j.solener.2014.11.012	Fernández P.|Miller F.J.	Universidad de Valladolid|San Diego State University	Spain|United States	2015	Performance analysis and preliminary design optimization of a Small Particle Heat Exchange Receiver for solar tower power plants	Solar Energy	112	NA	458-468
2-s2.0-84921019262	10.1007/s12010-014-1293-4	Shadbahr J.|Zhang Y.|Khan F.	Memorial University of Newfoundland	Canada	2015	Life Cycle Assessment of Bioethanol Production from Woodchips with Modifications in the Pretreatment Process	Applied Biochemistry and Biotechnology	175	2	1080-1091
2-s2.0-84921025291	10.1016/j.solener.2014.12.013	Askarzadeh A.|dos Santos Coelho L.	Graduate University of Advanced Technology|Pontifícia Universidade Católica do Paraná|Universidade Federal do Parana	Iran|Brazil|Brazil	2015	A novel framework for optimization of a grid independent hybrid renewable energy system: A case study of Iran	Solar Energy	112	NA	383-396
2-s2.0-84921028267	10.1016/j.resconrec.2014.12.008	Pontau P.|Hou Y.|Cai H.|Zhen Y.|Jia X.|Chiu A.S.F.|Xu M.	De La Salle University|Ramboll America|University of Michigan, Ann Arbor|Qingdao University of Science and Technology	Philippines|United States|United States|China	2015	Assessing land-use impacts by clean vehicle systems	Resources, Conservation and Recycling	95	NA	112-119
2-s2.0-84921031926	10.1016/j.compag.2014.12.010	Guillard V.|Buche P.|Destercke S.|Tamani N.|Croitoru M.|Menut L.|Guillaume C.|Gontard N.	Graphs for Inferences on Knowledge|Heudiasyc – Heuristique et Diagnostique des Systèmes Complexes|INRAE's Occitanie-Montpellier Centre	France|France|France	2015	A Decision Support System to design modified atmosphere packaging for fresh produce based on a bipolar flexible querying approach	Computers and Electronics in Agriculture	111	NA	131-139
2-s2.0-84921033401	10.1260/0309-524X.39.1.31	Dalgic Y.|Lazakis I.|Turan O.	University of Strathclyde	United Kingdom	2015	Investigation of optimum crew transfer vessel fleet for offshore wind farm maintenance operations	Wind Engineering	39	1	31-52
2-s2.0-84921038507	10.1061/(ASCE)HE.1943-5584.0000919	Tortajada C.	Third World Centre for Water Management	Mexico	2015	Dams: An essential component of development	Journal of Hydrologic Engineering	20	1
2-s2.0-84921038686	10.1016/j.supflu.2014.12.008	Şen A.|De Melo M.M.R.|Silvestre A.J.D.|Pereira H.|Silva C.M.	Instituto Superior de Agronomia, Universidade de Lisboa|CICECO – Instituto de Materiais de Aveiro	Portugal|Portugal	2015	Prospective pathway for a green and enhanced friedelin production through supercritical fluid extraction of Quercus cerris cork	Journal of Supercritical Fluids	97	NA	247-255
2-s2.0-84921044602	10.1016/j.renene.2014.12.063	Fernandez-Jimenez L.A.|Mendoza-Villena M.|Zorzano-Santamaria P.|Garcia-Garrido E.|Lara-Santillan P.|Zorzano-Alba E.|Falces A.	Universidad de La Rioja	Spain	2015	Site selection for new PV power plants based on their observability	Renewable Energy	78	NA	7-15
2-s2.0-84921047435	10.1016/j.eneco.2014.12.005	Reichelstein S.|Sahoo A.	Stanford Graduate School of Business	United States	2015	Time of day pricing and the levelized cost of intermittent power generation	Energy Economics	48	NA	97-108
2-s2.0-84921047503	10.1007/s12010-014-1349-5	Han Q.|Jin Y.|Jameel H.|Chang H.m.|Phillips R.|Park S.	NC State University	United States	2015	Autohydrolysis Pretreatment of Waste Wheat Straw for Cellulosic Ethanol Production in a Co-located Straw Pulp Mill	Applied Biochemistry and Biotechnology	175	2	1193-1210
2-s2.0-84921047799	10.1016/j.oceaneng.2014.12.024	Gomes R.P.F.|Lopes M.F.P.|Henriques J.C.C.|Gato L.M.C.|Falcão A.F.O.	WavEC - Offshore Renewables|Instituto Superior Técnico	Portugal|Portugal	2015	The dynamics and power extraction of bottom-hinged plate wave energy converters in regular and irregular waves	Ocean Engineering	96	NA	86-99
2-s2.0-84921056892	10.1504/IJSD.2015.066787	Omri E.|Chtourou N.|Bazin D.	Groupe de Recherche en Droit, Économie et Gestion|FSEG Sfax - Faculté des Sciences Économiques et de Gestion de Sfax	France|Tunisia	2015	Rethinking the green recovery through renewable energy expansion	International Journal of Sustainable Development	18	1-2	59-76
2-s2.0-84921057071	10.1016/j.solener.2014.12.012	Kayal P.|Chanda C.K.	Future Institute of Engineering and Management|Indian Institute of Engineering Science and Technology, Shibpur	India|India	2015	A multi-objective approach to integrate solar and wind energy sources with electrical distribution network	Solar Energy	112	NA	397-410
2-s2.0-84921059022	10.1002/anie.201410211	Auriemma F.|De Rosa C.|Di Caprio M.R.|Di Girolamo R.|Ellis W.C.|Coates G.W.	Università degli Studi di Napoli Federico II|Cornell University	Italy|United States	2015	Stereocomplexed poly(limonene carbonate): A unique example of the cocrystallization of amorphous enantiomeric polymers	Angewandte Chemie - International Edition	54	4	1215-1218
2-s2.0-84921068402	10.1007/s11164-013-1231-z	Savaliya M.L.|Dhorajiya B.D.|Dholakiya B.Z.	S. V. National Institute of Technology	India	2015	Recent advancement in production of liquid biofuels from renewable resources: A review	Research on Chemical Intermediates	41	2	475-509
2-s2.0-84921069356	10.1007/s10845-013-0755-9	Huang C.Y.	National Taipei University of Technology	Taiwan	2015	Innovative parametric design for environmentally conscious adhesive dispensing process	Journal of Intelligent Manufacturing	26	1	1-12
2-s2.0-84921261671	10.1016/j.enpol.2014.10.019	Blindheim B.	Universitetet i Stavanger	Norway	2015	A missing link? The case of Norway and Sweden: Does increased renewable energy production impact domestic greenhouse gas emissions?	Energy Policy	77	NA	207-215
2-s2.0-84921279335	10.1016/j.enpol.2014.11.038	Clò S.|Cataldi A.|Zoppoli P.	NA	NA	2015	The merit-order effect in the Italian power market: The impact of solar and wind generation on national wholesale electricity prices	Energy Policy	77	NA	79-88
2-s2.0-84921280163	NA	Thorp B.A.|Seamans H.|Akhtar M.	Bioenergy Deployment Consortium (BDC)	United States	2015	A U.S. biorefinery industry is emerging	Paper360	10	1	18-23
2-s2.0-84921282117	10.1016/j.enpol.2014.11.004	Kruckenberg L.J.	Leeds University Business School	United Kingdom	2015	Renewable energy partnerships in development cooperation: Towards a relational understanding of technical assistance	Energy Policy	77	NA	11-20
2-s2.0-84921286704	10.1016/j.renene.2014.12.051	Upadhyay S.|Sharma M.P.	Department of Hydro and Renewable Energy	India	2015	Development of hybrid energy system with cycle charging strategy using particle swarm optimization for a remote area in India	Renewable Energy	77	NA	586-598
2-s2.0-84921295670	10.1080/00036846.2014.997922	Kumar S.|Fujii H.|Managi S.	QUT Business School|Graduate School of Fisheries and Environmental Sciences|University of Delhi|Kyushu University	Australia|Japan|India|Japan	2015	Substitute or complement? Assessing renewable and nonrenewable energy in OECD countries	Applied Economics	47	14	1438-1459
2-s2.0-84921302196	10.1002/cjce.22126	Tock L.|Maréchal F.|Perrenoud M.	Ecole Polytechnique Fédérale de Lausanne	Switzerland	2015	Thermo-environomic evaluation of the ammonia production	Canadian Journal of Chemical Engineering	93	2	356-362
2-s2.0-84921311078	10.1016/j.enpol.2014.12.002	Schaffrin A.|Reibling N.	Harvard T.H. Chan School of Public Health|Marienhaus GmbH	United States|Germany	2015	Household energy and climate mitigation policies: Investigating energy practices in the housing sector	Energy Policy	77	NA	1-10
2-s2.0-84921311463	10.1016/j.foodpol.2014.12.007	Condon N.|Klemick H.|Wolverton A.	United States Environmental Protection Agency|DC Water and Sewer Authority	United States|United States	2015	Impacts of ethanol policy on corn prices: A review and meta-analysis of recent evidence	Food Policy	51	NA	63-73
2-s2.0-84921324828	10.1016/j.renene.2014.12.062	Wei S.|Zhao J.|Han Q.|Chu F.	Tsinghua University	China	2015	Dynamic response analysis on torsional vibrations of wind turbine geared transmission system with uncertainty	Renewable Energy	78	NA	60-67
2-s2.0-84921328264	10.1007/s40684-015-0005-z	He B.|Huang S.|Wang J.	Shanghai University	China	2015	Product low-carbon design using dynamic programming algorithm	International Journal of Precision Engineering and Manufacturing - Green Technology	2	1	37-42
2-s2.0-84921340621	10.1016/j.renene.2014.12.065	Yap W.K.|Karri V.	Charles Darwin University	Australia	2015	An off-grid hybrid PV/diesel model as a planning and design tool, incorporating dynamic and ANN modelling techniques	Renewable Energy	78	NA	42-50
2-s2.0-84921347144	10.1016/j.apenergy.2014.12.067	Jeon C.|Lee J.|Shin J.	Soongsil University|Sungkyunkwan University	South Korea|South Korea	2015	Optimal subsidy estimation method using system dynamics and the real option model: Photovoltaic technology case	Applied Energy	142	NA	33-43
2-s2.0-84921350568	10.1061/(ASCE)CO.1943-7862.0000936	Li H.|Xu Z.|Demeulemeester E.	KU Leuven|Shanghai University|Beihang University	Belgium|China|China	2015	Scheduling policies for the stochastic resource leveling problem	Journal of Construction Engineering and Management	141	2
2-s2.0-84921357551	10.1016/j.renene.2015.01.013	Salehyar S.|Zhu Q.	Structural Engineering Department	United States	2015	Aerodynamic dissipation effects on the rotating blades of floating wind turbines	Renewable Energy	78	NA	119-127
2-s2.0-84921357664	10.1016/j.ecoleng.2015.01.002	Teixeira R.F.M.|Proença V.|Crespo D.|Valada T.|Domingos T.	Universiteit Antwerpen|Instituto Superior Técnico|Terraprima Environmental Services Ltd.|Seeds and Nutrients Ltd.	Belgium|Portugal|Portugal|Portugal	2015	A conceptual framework for the analysis of engineered biodiverse pastures	Ecological Engineering	77	NA	85-97
2-s2.0-84921358523	10.1108/CAER-02-2014-0014	Fang X.|Roe T.L.|Smith R.B.W.	University of Minnesota Twin Cities|China Agricultural University	United States|China	2015	Water shortages, intersectoral water allocation and economic growth: The case of China	China Agricultural Economic Review	7	1	2-26
2-s2.0-84921369429	10.1016/j.apenergy.2014.12.076	Barakat A.|Monlau F.|Solhy A.|Carrere H.	Mohammed VI Polytechnic University|Ingénierie des Agropolymères et Technologies Emergentes|INRAE's Occitanie-Montpellier Centre	Morocco|France|France	2015	Mechanical dissociation and fragmentation of lignocellulosic biomass: Effect of initial moisture, biochemical and structural proprieties on energy requirement	Applied Energy	142	NA	240-246
2-s2.0-84921377474	10.1016/j.apenergy.2014.12.084	Galione P.A.|Pérez-Segarra C.D.|Rodríguez I.|Oliva A.|Rigola J.	Universidad de la Republica|Universitat Politècnica de Catalunya	Uruguay|Spain	2015	Multi-layered solid-PCM thermocline thermal storage concept for CSP plants. Numerical analysis and perspectives	Applied Energy	142	NA	337-351
2-s2.0-84921378072	10.1016/j.renene.2014.12.067	Naghiloo A.|Abbaspour M.|Mohammadi-Ivatloo B.|Bakhtari K.	Islamic Azad University, Science and Research Branch|University of Tabriz	Iran|Iran	2015	Modeling and design of a 25MW osmotic power plant (PRO) on Bahmanshir River of Iran	Renewable Energy	78	NA	51-59
2-s2.0-84921385514	10.1016/j.renene.2014.12.072	Khanna V.|Das B.K.|Bisht D.|Vandana |Singh P.K.	Jaypee Institute of Information Technology|The NorthCap University|National Physical Laboratory India	India|India|India	2015	A three diode model for industrial solar cells and estimation of solar cell parameters using PSO algorithm	Renewable Energy	78	NA	105-113
2-s2.0-84921395658	10.1016/j.energy.2014.11.069	Nunes P.|Farias T.|Brito M.C.	Universidade de Lisboa	Portugal	2015	Day charging electric vehicles with excess solar electricity for a sustainable energy system	Energy	80	NA	263-274
2-s2.0-84921412841	10.1016/j.renene.2014.12.030	Kibuge R.M.|Kariuki S.T.|Njue M.R.	Egerton University	Kenya	2015	Influence of fuel properties on the burning characteristics of sour plum (Ximenia americana L.) seed oil compared with Jatropha curcas L. seed oil	Renewable Energy	78	NA	128-131
2-s2.0-84921415370	10.1061/(ASCE)GT.1943-5606.0001211	Jeldes I.A.|Drumm E.C.|Yoder D.C.	The University of Tennessee, Knoxville	United States	2015	Design of stable concave slopes for reduced sediment delivery	Journal of Geotechnical and Geoenvironmental Engineering	141	2
2-s2.0-84921417213	10.1016/j.esd.2014.11.003	Lillo P.|Ferrer-Martí L.|Boni A.|Fernández-Baldor Á.	Universitat Politècnica de València|Universitat Politècnica de Catalunya|Doctors without Borders	Spain|Spain|Spain	2015	Assessing management models for off-grid renewable energy electrification projects using the Human Development approach: Case study in Peru	Energy for Sustainable Development	25	NA	17-26
2-s2.0-84921417286	10.1007/s10163-015-0351-5	Lin L.K.|Kuo T.M.|Hsu Y.S.	National Taipei University of Technology	Taiwan	2016	The application and evaluation research of coffee residue ash into mortar	Journal of Material Cycles and Waste Management	18	3	541-551
2-s2.0-84921417647	10.1186/s13705-014-0031-7	Moeller L.|Görsch K.	Helmholtz Zentrum für Umweltforschung	Germany	2015	Foam formation in full-scale biogas plants processing biogenic waste	Energy, Sustainability and Society	5	1
2-s2.0-84921419247	10.1016/j.energy.2014.12.005	Després J.|Hadjsaid N.|Criqui P.|Noirot I.	Université Grenoble Alpes|CEA Grenoble|CNRS Centre National de la Recherche Scientifique	France|France|France	2015	Modelling the impacts of variable renewable sources on the power sector: Reconsidering the typology of energy modelling tools	Energy	80	NA	486-495
2-s2.0-84921433969	10.1016/j.energy.2014.11.055	Narula K.|Reddy B.S.	Indira Gandhi Institute of Development Research|National Maritime Foundation	India|India	2015	Three blind men and an elephant: The case of energy indices to measure energy security and energy sustainability	Energy	80	NA	148-158
2-s2.0-84921434000	10.1016/j.wasman.2014.11.009	Edjabou M.E.|Jensen M.B.|Götze R.|Pivnenko K.|Petersen C.|Scheutz C.|Astrup T.F.	Technical University of Denmark|Econet AS	Denmark|Denmark	2015	Municipal solid waste composition: Sampling methodology, statistical analyses, and case study evaluation	Waste Management	36	NA	12-23
2-s2.0-84921434486	10.1016/j.energy.2014.11.064	Goudarzi N.|Talebi S.	Amirkabir University of Technology	Iran	2015	An approach to stability analysis and entropy generation minimization in the single-phase natural circulation loops	Energy	80	NA	213-226
2-s2.0-84921436255	10.1016/j.energy.2014.11.066	Kao S.C.|Sale M.J.|Ashfaq M.|Uria Martinez R.|Kaiser D.P.|Wei Y.|Diffenbaugh N.S.	Oak Ridge National Laboratory|Stanford University|ORNL Environmental Sciences Division|BCS Inc	United States|United States|United States|United States	2015	Projecting changes in annual hydropower generation using regional runoff data: An assessment of the United States federal hydropower plants	Energy	80	NA	239-250
2-s2.0-84921438859	10.1016/j.energy.2014.11.054	Masnadi M.S.|Grace J.R.|Bi X.T.|Lim C.J.|Ellis N.|Li Y.H.|Watkinson A.P.	The University of British Columbia|Highbury Energy Inc.	Canada|Canada	2015	Single-fuel steam gasification of switchgrass and coal in a bubbling fluidized bed: A comprehensive parametric reference for co-gasification study	Energy	80	NA	133-147
2-s2.0-84921443778	10.1016/j.solener.2014.12.004	Ulbrich C.|Jordan D.C.|Kurtz S.R.|Gerber A.|Rau U.	National Renewable Energy Laboratory|Forschungszentrum Jülich (FZJ)	United States|Germany	2015	Direct analysis of the current density vs. voltage curves of a CdTe module during outdoor exposure	Solar Energy	113	NA	88-100
2-s2.0-84921448492	10.1016/j.biortech.2015.01.021	Tirpanalan Ö.|Reisinger M.|Smerilli M.|Huber F.|Neureiter M.|Kneifel W.|Novalin S.	Christian Doppler Forschungsgesellschaft|Universitat fur Bodenkultur Wien	Austria|Austria	2015	Wheat bran biorefinery - An insight into the process chain for the production of lactic acid	Bioresource Technology	180	NA	242-249
2-s2.0-84921449993	10.1016/j.renene.2015.01.009	Griffini G.|Levi M.|Turri S.	Politecnico di Milano	Italy	2015	Thin-film luminescent solar concentrators: A device study towards rational design	Renewable Energy	78	NA	288-294
2-s2.0-84921453384	10.1016/j.biombioe.2014.11.004	Wells T.|Wei Z.|Ragauskas A.	Hunan University|Georgia Institute of Technology|The University of Tennessee, Knoxville|Renewable Bioproducts Institute	China|United States|United States|United States	2015	Bioconversion of lignocellulosic pretreatment effluent via oleaginous Rhodococcus opacus DSM 1069	Biomass and Bioenergy	72	NA	200-205
2-s2.0-84921459540	10.1016/j.futures.2015.01.002	Dóci G.|Vasileiadou E.|Petersen A.C.	Vrije Universiteit Amsterdam Instituut voor Milieuvraagstukken|Technische Universiteit Eindhoven|University College London	Netherlands|Netherlands|United Kingdom	2015	Exploring the transition potential of renewable energy communities	Futures	66	NA	85-95
2-s2.0-84921462150	10.1016/j.apenergy.2015.01.025	Erdinc O.|Paterakis N.G.|Pappi I.N.|Bakirtzis A.G.|Catalão J.P.S.	Universidade de Lisboa|Yildiz Technical University|Aristotle University of Thessaloniki|Instituto de Engenharia de Sistemas e Computadores Investigação e Desenvolvimento em Lisboa|Universidade da Beira Interior	Portugal|Turkey|Greece|Portugal|Portugal	2015	A new perspective for sizing of distributed generation and energy storage for smart households under demand response	Applied Energy	143	NA	26-37
2-s2.0-84921468484	10.1016/j.ecolecon.2014.12.012	van Rensburg T.M.|Kelley H.|Jeserich N.	University of Galway|GrowthEconomics, Inc.	Ireland|United States	2015	What influences the probability of wind farm planning approval: Evidence from Ireland	Ecological Economics	111	NA	12-22
2-s2.0-84921469241	10.1016/j.renene.2015.01.012	Vialetto G.|Rokni M.	Technical University of Denmark	Denmark	2015	Innovative household systems based on solid oxide fuel cells for a northern European climate	Renewable Energy	78	NA	146-156
2-s2.0-84921470466	10.1016/j.biombioe.2014.10.029	Lupitskyy R.|Staff C.|Satyavolu J.	University of Louisville	United States	2015	Towards integrated biorefinery from dried distillers grains: Evaluation of feed application for Co-products	Biomass and Bioenergy	72	NA	251-255
2-s2.0-84921472764	10.1016/j.ijome.2014.12.001	Simas T.|O'Hagan A.M.|O'Callaghan J.|Hamawi S.|Magagna D.|Bailey I.|Greaves D.|Saulnier J.B.|Marina D.|Bald J.|Huertas C.|Sundberg J.	WavEC - Offshore Renewables|Laboratoire de Recherche en Hydrodynamique, Énergétique et Environnement Atmosphérique|Abengoa - Innovative technology solutions for sustainability|European Commission Joint Research Centre|University College Cork|University of Plymouth|AZTI Fundazioa|Uppsala Universitet|ENTE VASCO DE LA ENERGIA	Portugal|France|Spain|Belgium|Ireland|United Kingdom|Spain|Sweden|Spain	2015	Review of consenting processes for ocean energy in selected European Union Member States	International Journal of Marine Energy	9	NA	41-59
2-s2.0-84921474698	10.1016/j.renene.2014.12.044	Abdullah M.A.|Muttaqi K.M.|Agalgaonkar A.P.	Australian Power Quality &amp; Reliability Centre	Australia	2015	Sustainable energy system design with distributed renewable resources considering economic, environmental and uncertainty aspects	Renewable Energy	78	NA	165-172
2-s2.0-84921482427	10.1016/j.oceaneng.2014.12.013	Weller S.D.|Davies P.|Vickers A.W.|Johanning L.	University of Exeter|IFREMER Institut Francais de Recherche pour l'Exploitation de la Mer	United Kingdom|France	2015	Synthetic rope responses in the context of load history: The influence of aging	Ocean Engineering	96	NA	192-204
2-s2.0-84921489595	10.1016/j.renene.2014.12.043	Hazra A.|Basu M.	Jadavpur University	India	2015	Economic analysis to implement distributed generation system in a rail-way rake maintenance depot	Renewable Energy	78	NA	157-164
2-s2.0-84921490468	10.1016/j.biombioe.2014.11.010	Chandra V.V.|Hemstock S.L.	University of the South Pacific	Fiji	2015	A biomass energy flow chart for Fiji	Biomass and Bioenergy	72	NA	117-122
2-s2.0-84921498999	10.1016/j.biombioe.2014.11.009	Schut M.|Florin M.J.	Wageningen University &amp; Research|International Institute of Tropical Agriculture (IITA)	Netherlands|Burundi	2015	The policy and practice of sustainable biofuels: Between global frameworks and local heterogeneity. The case of food security in Mozambique	Biomass and Bioenergy	72	NA	123-135
2-s2.0-84921500174	10.1504/IJEWM.2015.066951	Milanez B.|Hargrave J.|Luedemann G.	Universidade Federal de Juiz de Fora|Ministry of Science|Institute of Applied Economic Research	Brazil|Brazil|Brazil	2015	Urban environmental services: Valuing the environmental benefits of solid waste recycling in Brazil	International Journal of Environment and Waste Management	15	1	67-85
2-s2.0-84921503251	10.1016/j.biombioe.2014.11.008	Fulke A.B.|Krishnamurthi K.|Giripunje M.D.|Devi S.S.|Chakrabarti T.	National Environmental Engineering Research Institute India|Visvesvaraya National Institute of Technology, Nagpur|National Institute of Oceanography India	India|India|India	2015	Biosequestration of carbon dioxide, biomass, calorific value and biodiesel precursors production using a novel flask culture photobioreactor	Biomass and Bioenergy	72	NA	136-142
2-s2.0-84921503933	10.1016/j.biombioe.2014.10.026	Abolina E.|Volk T.A.|Lazdina D.	Latvijas Valsts Mežzinatnes Instituts "Silava"|SUNY College of Environmental Science and Forestry	Latvia|United States	2015	GIS based agricultural land availability assessment for the establishment of short rotation woody crops in Latvia	Biomass and Bioenergy	72	NA	263-272
2-s2.0-84921506555	10.1016/j.solener.2014.12.034	Liu L.|Han A.|Ye M.|Feng W.	Nanjing University of Science and Technology	China	2015	The evaluation of thermal performance of cool coatings colored with high near-infrared reflective nano-brown inorganic pigments: Magnesium doped ZnFe<inf>2</inf>O<inf>4</inf> compounds	Solar Energy	113	NA	48-56
2-s2.0-84921512605	10.1016/j.ecolecon.2014.12.025	Ruth M.|Özgün O.|Wachsmuth J.|Gößling-Reisemann S.	Northeastern University|Universität Bremen	United States|Germany	2015	Dynamics of energy transitions under changing socioeconomic, technological and climate conditions in Northwest Germany	Ecological Economics	111	NA	29-47
2-s2.0-84921517568	10.1016/j.solener.2014.12.027	Farges O.|Bézian J.J.|Bru H.|El Hafi M.|Fournier R.|Spiesser C.	Université Fédérale Toulouse Midi-Pyrénées|TOTAL S.A.|CNRS Centre National de la Recherche Scientifique	France|France|France	2015	Life-time integration using Monte Carlo Methods when optimizing the design of concentrated solar power plants	Solar Energy	113	NA	57-62
2-s2.0-84921517596	10.1155/2015/740490	Jiang P.|Li X.|Dong Y.	Dongbei University of Finance and EcoNomics|Florida State University	China|United States	2015	Research and application of a new hybrid forecasting model based on genetic algorithm optimization: A case study of Shandong wind farm in China	Mathematical Problems in Engineering	2015	NA
2-s2.0-84921520489	10.1016/j.renene.2014.12.055	Potnuru S.R.|Pattabiraman D.|Ganesan S.I.|Chilakapati N.	University of Wisconsin-Madison|National Institute of Technology Tiruchirappalli	United States|India	2015	Positioning of PV panels for reduction in line losses and mismatch losses in PV array	Renewable Energy	78	NA	264-275
2-s2.0-84921521398	10.1016/j.solener.2014.12.026	Sharma V.|Nayak J.K.|Kedare S.B.	Indian Institute of Technology Bombay	India	2015	Effects of shading and blocking in linear Fresnel reflector field	Solar Energy	113	NA	114-138
2-s2.0-84921524481	10.3969/j.issn.1002-6819.2015.z1.031	Duan N.|Lin C.|Liu X.|Wen S.|Zhang X.	China Agricultural University|The agricultural service center of Sijiqing Town	China|China	2015	Energy analysis of biogas-linked eco-village circulating system	Nongye Gongcheng Xuebao/Transactions of the Chinese Society of Agricultural Engineering	31	NA	261-268
2-s2.0-84921529891	10.1016/j.ultsonch.2014.11.015	Boukroufa M.|Boutekedjiret C.|Petigny L.|Rakotomanomana N.|Chemat F.	Ecole Nationale Polytechnique|Université d'Avignon et des Pays du Vaucluse	Algeria|France	2015	Bio-refinery of orange peels waste: A new concept based on integrated green and solvent free extraction processes using ultrasound and microwave techniques to obtain essential oil, polyphenols and pectin	Ultrasonics Sonochemistry	24	NA	72-79
2-s2.0-84921531430	10.1016/j.biortech.2015.01.037	Gao D.W.|Huang X.L.|Tao Y.|Cong Y.|Wang X.l.	Harbin Institute of Technology	China	2015	Sewage treatment by an UAFB-EGSB biosystem with energy recovery and autotrophic nitrogen removal under different temperatures	Bioresource Technology	181	NA	26-31
2-s2.0-84921535048	10.1016/j.solener.2014.12.031	Singh S.|Agrawal S.|Tiwari A.|Al-Helal I.M.|Avasthi D.V.	Swami Vivekanand Subharti University|BAG-Energy Research Society|Indira Gandhi National Open University|King Saud University|CMS Government Girls Polytechnic Daurala	India|India|India|Saudi Arabia|India	2015	Modeling and parameter optimization of hybrid single channel photovoltaic thermal module using genetic algorithms	Solar Energy	113	NA	78-87
2-s2.0-84921612405	10.1002/pi.4783	Gama N.V.|Soares B.|Freire C.S.|Silva R.|Brandão I.|Neto C.P.|Barros-Timmons A.|Ferreira A.	Universidade de Aveiro|CICECO – Instituto de Materiais de Aveiro|Sapec-Química SA	Portugal|Portugal|Portugal	2015	Rigid polyurethane foams derived from cork liquefied at atmospheric pressure	Polymer International	64	2	250-257
2-s2.0-84921632005	10.1016/j.enpol.2014.12.026	Howard T.	University of New England Australia	Australia	2015	Olivebranches and idiot's guides: Frameworks for community engagement in Australian wind farm development	Energy Policy	78	NA	137-147
2-s2.0-84921632452	10.1016/j.enpol.2014.12.020	Burkhardt J.|Wiser R.|Darghouth N.|Dong C.G.|Huneycutt J.	United States Department of Energy|The University of Texas at Austin|Lawrence Berkeley National Laboratory|Yale University	United States|United States|United States|United States	2015	Exploring the impact of permitting and local regulatory processes on residential solar prices in the United States	Energy Policy	78	NA	102-112
2-s2.0-84921633049	10.1016/j.biombioe.2015.01.002	Nickerson T.A.|Hathaway B.J.|Smith T.M.|Davidson J.H.	University of Minnesota Twin Cities	United States	2015	Economic assessment of solar and conventional biomass gasification technologies: Financial and policy implications under feedstock and product gas price uncertainty	Biomass and Bioenergy	74	NA	47-57
2-s2.0-84921637370	10.1016/j.enpol.2014.11.037	Kimming M.|Sundberg C.|Nordberg A.|Hansson P.A.	Sveriges lantbruksuniversitet	Sweden	2015	Vertical integration of local fuel producers into rural district heating systems - Climate impact and production costs	Energy Policy	78	NA	51-61
2-s2.0-84921651943	10.1016/j.enpol.2014.11.029	Farrell N.|Donoghue C.O.|Morrissey K.	University of Liverpool|Economic and Social Research Institute Ireland|Trinity College Dublin|Rural Economy Research Centre	United Kingdom|Ireland|Ireland|Ireland	2015	Quantifying the uncertainty of wave energy conversion device cost for policy appraisal: An Irish case study	Energy Policy	78	NA	62-77
2-s2.0-84921653084	10.1016/j.esd.2015.01.001	Anyi M.|Kirke B.	University of South Australia|Universiti Malaysia Sarawak	Australia|Malaysia	2015	Tests on a non-clogging hydrokinetic turbine	Energy for Sustainable Development	25	NA	50-55
2-s2.0-84921653712	10.1016/j.enpol.2014.11.006	Gabillet P.	Laboratoire Techniques, Territoires et Societes	France	2015	Energy supply and urban planning projects: Analysing tensions around district heating provision in a French eco-district	Energy Policy	78	NA	189-197
2-s2.0-84921684492	10.1252/jcej.14we157	Wada S.|Iijima J.|Takiyama H.	Tokyo University of Agriculture and Technology|Nihon University	Japan|Japan	2015	Crystallization operation method for recovering Mg resources from the sea water desalination process	Journal of Chemical Engineering of Japan	48	1	94-98
2-s2.0-84921688505	10.1016/j.renene.2015.01.011	Gualtieri G.	Istituto Di Biometeorologia, Florence	Italy	2015	Surface turbulence intensity as a predictor of extrapolated wind resource to the turbine hub height	Renewable Energy	78	NA	68-81
2-s2.0-84921690256	10.1016/j.enpol.2014.12.010	Hanimann R.|Vinterbäck J.|Mark-Herbert C.	Sveriges lantbruksuniversitet|Energy Economy Division	Sweden|Switzerland	2015	Consumer behavior in renewable electricity: Can branding in accordance with identity signaling increase demand for renewable electricity and strengthen supplier brands?	Energy Policy	78	NA	11-21
2-s2.0-84921710422	10.1016/j.resconrec.2015.01.002	Tiejun D.	Beijing University of Technology	China	2015	A study on material metabolism in Hebei iron and steel industry analysis	Resources, Conservation and Recycling	95	NA	183-192
2-s2.0-84921714809	NA	Mafra R.|dos Santos A.J.	Centro Universitário Tupy - UniSociesc	Brazil	2015	Application of lean manufacturing concepts in the Bakery and Confectionery industry: Case small bakery company in Joinville, Brazil	Espacios	36	1
2-s2.0-84921720008	10.3109/13880209.2014.923006	Mahajan V.|Sharma N.|Kumar S.|Bhardwaj V.|Ali A.|Khajuria R.K.|Bedi Y.S.|Vishwakarma R.A.|Gandhi S.G.	Academy of Scientific and Innovative Research (AcSIR)|Indian Institute of Integrative Medicine, Srinagar	India|India	2015	Production of rohitukine in leaves and seeds of Dysoxylum binectariferum: An alternate renewable resource	Pharmaceutical Biology	53	3	446-450
2-s2.0-84921728369	10.1016/j.renene.2015.01.001	Neelakandan S.|Kanagaraj P.|Nagendran A.|Rana D.|Matsuura T.|Muthumeenal A.	Alagappa Government Arts College|University of Ottawa	India|Canada	2015	Enhancing proton conduction of sulfonated poly (phenylene ether ether sulfone) membrane by charged surface modifying macromolecules for H<inf>2</inf>/O<inf>2</inf> fuel cells	Renewable Energy	78	NA	306-313
2-s2.0-84921739417	10.1016/j.renene.2015.01.002	Bizzarri F.|Brambilla A.|Caretta L.|Guardiani C.	Politecnico di Milano|Renience Srl	Italy|Italy	2015	Monitoring performance and efficiency of photovoltaic parks	Renewable Energy	78	NA	314-321
2-s2.0-84921741056	10.1109/TASC.2014.2368051	Miyagi D.|Sato R.|Ishida N.|Sato Y.|Tsuda M.|Hamajima T.|Shintomi T.|Makida Y.|Takao T.|Iwaki K.	Mayekawa Mfg. Co., Ltd.|Tohoku University|High Energy Accelerator Research Organization, Tsukuba|Sophia University|Iwatani Corporation	Japan|Japan|Japan|Japan|Japan	2015	Experimental research on compensation for power fluctuation of the renewable energy using the SMES under the state-of-current feedback control	IEEE Transactions on Applied Superconductivity	25	3
2-s2.0-84921751130	10.1016/j.renene.2015.01.020	de Andres A.|Guanche R.|Vidal C.|Losada I.J.	IHCantabria - Instituto de Hidráulica Ambiental de la Universidad de Cantabria	Spain	2015	Adaptability of a generic wave energy converter to different climate conditions	Renewable Energy	78	NA	322-333
2-s2.0-84921752961	10.1007/978-3-642-17435-3_11	Martos-Rosillo S.|González-Ramón A.|Jiménez P.|Durán J.J.|Andreo B.|Mancera-Molero E.	Universidad de Málaga|CSIC-IGME - Instituto Geológico y Minero de España	Spain|Spain	2015	Synthesis of groundwater recharge of carbonate aquifers in the Betic Cordillera (southern Spain)	Environmental Earth Sciences	1	NA	91-102
2-s2.0-84921757151	10.3390/s150102205	Moroni M.|Mei A.|Leonardi A.|Lupo E.|La Marca F.	CNR-Institute of Atmospheric Pollution Research, Rome|Sapienza Università di Roma	Italy|Italy	2015	PET and PVC separation with hyperspectral imagery	Sensors (Switzerland)	15	1	2205-2227
2-s2.0-84921760909	NA	Kondo K.|Tan B.C.	NA	NA	2015	NEC's public safety initiative	NEC Technical Journal	9	1	16-19
2-s2.0-84921762670	10.1016/j.renene.2014.12.064	Singh K.|Baker E.D.|Lackner M.A.	University of Massachusetts Amherst	United States	2015	Curtailing wind turbine operations to reduce avian mortality	Renewable Energy	78	NA	351-356
2-s2.0-84921766906	10.1108/BFJ-10-2013-0314	Principato L.|Secondi L.|Pratesi C.A.	Università degli Studi della Tuscia Viterbo|Sapienza Università di Roma|Università degli Studi Roma Tre	Italy|Italy|Italy	2015	Reducing food waste: An investigation on the behavior of Italian youths	British Food Journal	117	2	731-748
2-s2.0-84921770609	10.1016/j.ceramint.2014.10.127	Mugoni C.|Montorsi M.|Siligardi C.|Andreola F.|Lancellotti I.|Bernardo E.|Barbieri L.	Università degli Studi di Modena e Reggio Emilia|Università degli Studi di Padova	Italy|Italy	2015	Design of glass foams with low environmental impact	Ceramics International	41	3	3400-3408
2-s2.0-84921788746	10.1016/j.enpol.2014.10.022	Monstadt J.|Wolff A.	Technische Universität Darmstadt	Germany	2015	Energy transition or incremental change? Green policy agendas and the adaptability of the urban energy regime in Los Angeles	Energy Policy	78	NA	213-224
2-s2.0-84921792734	10.1016/j.enpol.2014.11.007	Criqui L.|Zérah M.H.	Centre de Sciences Humaines|Laboratoire Techniques, Territoires et Societes	India|France	2015	Lost in transition? Comparing strategies of electricity companies in Delhi	Energy Policy	78	NA	179-188
2-s2.0-84921793968	10.1016/j.resconrec.2014.12.006	Kalt G.	OSTERREICHISCHE ENERGIEAGENTUR AUSTRIAN ENERGY AGENCY	Austria	2015	Biomass streams in Austria: Drawing a complete picture of biogenic material flows within the national economy	Resources, Conservation and Recycling	95	NA	100-111
2-s2.0-84921801751	10.1016/j.renene.2015.01.007	Carrasco-Díaz M.|Rivas D.|Orozco-Contreras M.|Sánchez-Montante O.	Centro de Investigacion Cientifica y de Educacion Superior de Ensenada|Instituto Politécnico Nacional|Instituto de Meteorología	Mexico|Mexico|Cuba	2015	An assessment of wind power potential along the coast of Tamaulipas, northeastern Mexico	Renewable Energy	78	NA	295-305
2-s2.0-84921814271	10.1021/am507787t	Huang X.|Zou X.|Meng Y.|Mikmeková E.|Chen H.|Voiry D.|Goswami A.|Chhowalla M.|Asefa T.	Institute for Advanced Materials, Devices and Nanotechnology|Rutgers University–New Brunswick|Institute of Scientific Instruments of the Academy of Sciences of the Czech Republic|Jilin University	United States|United States|Czech Republic|China	2015	Yeast cells-derived hollow core/shell heteroatom-doped carbon microparticles for sustainable electrocatalysis	ACS Applied Materials and Interfaces	7	3	1978-1986
2-s2.0-84921816301	10.1016/j.renene.2015.01.008	Grieser B.|Sunak Y.|Madlener R.	Fakultät für Wirtschaftswissenschaften|Rheinisch-Westfälische Technische Hochschule Aachen	Germany|Germany	2015	Economics of small wind turbines in urban settings: An empirical investigation for Germany	Renewable Energy	78	NA	334-350
2-s2.0-84921850469	10.1016/j.biombioe.2015.01.003	Longstaff H.|Secko D.M.|Capurro G.|Hanney P.|McIntyre T.	Concordia University	Canada	2015	Fostering citizen deliberations on the social acceptability of renewable fuels policy: The case ofadvanced lignocellulosic biofuels in Canada	Biomass and Bioenergy	74	NA	103-112
2-s2.0-84921855682	10.1080/09644016.2014.954776	Ponte S.|Daugbjerg C.	Copenhagen Business School|The Australian National University	Denmark|Australia	2015	Biofuel sustainability and the formation of transnational hybrid governance	Environmental Politics	24	1	96-114
2-s2.0-84921858844	10.1039/c4ra10912k	Zhu L.|Dong Y.|Li L.|Liu J.|You S.J.	CAS Key Laboratory Of Urban Pollutant Conversion|Chung Yuan Christian University|South China University of Technology|Chinese Academy of Sciences	China|Taiwan|China|China	2015	Coal fly ash industrial waste recycling for fabrication of mullite-whisker-structured porous ceramic membrane supports	RSC Advances	5	15	11163-11174
2-s2.0-84921867053	10.1016/j.biortech.2015.01.039	Astals S.|Musenze R.S.|Bai X.|Tannock S.|Tait S.|Pratt S.|Jensen P.D.	The University of Queensland	Australia	2015	Anaerobic co-digestion of pig manure and algae: Impact of intracellular algal products recovery on co-digestion performance	Bioresource Technology	181	NA	97-104
2-s2.0-84921874114	10.1016/j.cej.2014.09.007	Ajao O.|Rahni M.|Marinova M.|Chadjaa H.|Savadogo O.	Polytechnique Montréal|Centre National en Électrochimie et en Technologies Environnementales	Canada|Canada	2015	Retention and flux characteristics of nanofiltration membranes during hemicellulose prehydrolysate concentration	Chemical Engineering Journal	260	NA	605-615
2-s2.0-84921876633	10.1108/IJOPM-03-2014-0143	Piercy N.|Rich N.	School of Management	United Kingdom	2015	The relationship between lean operations and sustainable operations	International Journal of Operations and Production Management	35	2	282-315
2-s2.0-84921888625	10.1007/s10640-015-9875-3	Nakamoto Y.|Futagami K.	Osaka University|Kyushu Sangyo University	Japan|Japan	2016	Dynamic Analysis of a Renewable Resource in a Small Open Economy: The Role of Environmental Policies for the Environment	Environmental and Resource Economics	64	3	373-399
2-s2.0-84921916753	10.1016/j.renene.2014.12.074	Wang J.|Hu J.|Ma K.|Zhang Y.	Lanzhou University|PetroChina Planning and Engineering Institute	China|China	2015	A self-adaptive hybrid approach for wind speed forecasting	Renewable Energy	78	NA	374-385
2-s2.0-84921917990	10.1016/j.apenergy.2015.01.030	Perdichizzi A.|Barigozzi G.|Franchini G.|Ravelli S.	Università degli Studi di Bergamo	Italy	2015	Peak shaving strategy through a solar combined cooling and power system in remote hot climate areas	Applied Energy	143	NA	154-163
2-s2.0-84921920421	10.1016/j.renene.2015.01.026	Ramli M.A.M.|Hiendro A.|Twaha S.	Universitas Tanjungpura|King Abdulaziz University|Skyline Technical Services Ltd.	Indonesia|Saudi Arabia|Uganda	2015	Economic analysis of PV/diesel hybrid system with flywheel energy storage	Renewable Energy	78	NA	398-405
2-s2.0-84921921747	10.1016/j.biombioe.2015.01.010	Kulišić B.|Par V.|Metzler R.	University of Zagreb, Faculty of Agriculture|Energy Institute Hrvoje Pozar|MVV DECON GmbH	Croatia|Croatia|Germany	2015	Calculation of on-farm biogas potential: A Croatian case study	Biomass and Bioenergy	74	NA	66-78
2-s2.0-84921926853	10.1016/j.renene.2014.12.059	Speranza L.G.|Ingram A.|Leeke G.A.	University of Birmingham	United Kingdom	2015	Assessment of algae biodiesel viability based on the area requirement in the European Union, United States and Brazil	Renewable Energy	78	NA	406-417
2-s2.0-84921935746	10.1179/1433075X14Y.0000000246	Yousefi A.T.|Bagheri S.|Shinji K.|Mahmood M.R.|Ikeda S.	Universiti Teknologi Malaysia Kuala Lumpur|Universiti Malaya|Nagoya Institute of Technology|Universiti Teknologi MARA	Malaysia|Malaysia|Japan|Malaysia	2015	Highly oriented vertically aligned carbon nanotubes via chemical vapour deposition for key potential application in CNT ropes	Materials Research Innovations	19	3	212-216
2-s2.0-84921939582	10.1016/j.ecolecon.2015.01.005	Simboli A.|Taddeo R.|Morgante A.	University of G. d'Annunzio Chieti and Pescara	Italy	2015	The potential of Industrial Ecology in agri-food clusters (AFCs): A case study based on valorisation of auxiliary materials	Ecological Economics	111	NA	65-75
2-s2.0-84921944207	10.1016/j.renene.2015.01.029	Gharavi H.|Ardehali M.M.|Ghanbari-Tichi S.	Amirkabir University of Technology	Iran	2015	Imperial competitive algorithm optimization of fuzzy multi-objective design of a hybrid green power system with considerations for economics, reliability, and environmental emissions	Renewable Energy	78	NA	427-437
2-s2.0-84921948243	10.1016/j.renene.2015.01.035	Solomon L.|Elmozughi A.F.|Oztekin A.|Neti S.	Lehigh University	United States	2015	Effect of internal void placement on the heat transfer performance - Encapsulated phase change material for energy storage	Renewable Energy	78	NA	438-447
2-s2.0-84921963960	10.1016/j.apenergy.2015.01.004	Wang X.|Palazoglu A.|El-Farra N.H.	University of California, Davis	United States	2015	Operational optimization and demand response of hybrid renewable energy systems	Applied Energy	143	NA	324-335
2-s2.0-84921964859	10.1016/j.fcr.2015.01.003	He P.|Yang L.|Xu X.|Zhao S.|Chen F.|Li S.|Tu S.|Jin J.|Johnston A.M.	International Plant Nutrition Institute|Chinese Academy of Agricultural Sciences	United States|China	2015	Temporal and spatial variation of soil available potassium in China (1990-2012)	Field Crops Research	173	NA	49-56
2-s2.0-84921969622	NA	Gaffie S.U.|Antonio Z.L.A.	Comisión Federal de Electricidad	Mexico	2015	The 4 MW energy storage project for the photovoltaic plant of Santa Rosalia II	Geotermia	28	1	21-27
2-s2.0-84921970134	10.1016/j.geothermics.2015.01.002	Frash L.P.|Gutierrez M.|Hampton J.|Hood J.	Khalifa University of Science and Technology|Colorado School of Mines	United Arab Emirates|United States	2015	Laboratory simulation of binary and triple well EGS in large granite blocks using AE events for drilling guidance	Geothermics	55	NA	1-15
2-s2.0-84921972175	10.1007/s10570-014-0525-7	Cao C.|Yang Z.|Han L.|Jiang X.|Ji G.	China Agricultural University	China	2015	Study on in situ analysis of cellulose, hemicelluloses and lignin distribution linked to tissue structure of crop stalk internodal transverse section based on FTIR microspectroscopic imaging	Cellulose	22	1	139-149
2-s2.0-84921980567	10.1016/j.apenergy.2015.01.050	Prasad A.A.|Taylor R.A.|Kay M.	UNSW Sydney	Australia	2015	Assessment of direct normal irradiance and cloud connections using satellite data over Australia	Applied Energy	143	NA	301-311
2-s2.0-84921983889	10.1016/j.renene.2015.01.025	Zhou T.|Darkwa J.|Kokogiannakis G.	University of Nottingham Ningbo China	China	2015	Thermal evaluation of laminated composite phase change material gypsum board under dynamic conditions	Renewable Energy	78	NA	448-456
2-s2.0-84921991843	10.1016/j.renene.2015.01.024	Rute Bento A.|Martinho P.|Guedes Soares C.	Instituto Superior Técnico	Portugal	2015	Numerical modelling of the wave energy in Galway Bay	Renewable Energy	78	NA	457-466
2-s2.0-84921996220	10.1371/journal.pone.0116335	Tidd A.N.|Vermard Y.|Marchal P.|Pinnegar J.|Blanchard J.L.|Milner-Gulland E.J.	IFREMER Institut Francais de Recherche pour l'Exploitation de la Mer|Centre for the Environment Fisheries and Aquaculture Science|Imperial College London|The University of Sheffield	France|United Kingdom|United Kingdom|United Kingdom	2015	Fishing for space: Fine-scale multi-sector maritime activities influence fisher location choice	PLoS ONE	10	1
2-s2.0-84922020476	10.1016/j.biortech.2015.01.055	Liu J.|Li M.|Luo X.|Chen L.|Huang L.	Qingdao Institute of Bioenergy and Bioprocess Technology|Zhejiang Sci-Tech University|Fujian Agriculture and Forestry University	China|China|China	2015	Effect of hot-water extraction (HWE) severity on bleached pulp based biorefinery performance of eucalyptus during the HWE-Kraft-ECF bleaching process	Bioresource Technology	181	NA	183-190
2-s2.0-84922031863	NA	Wilhelm V.E.G.|MÄHler P.|Nych F.|Winter S.	Eberswalde University for Sustainable Development	Germany	2015	Short rotation coppice in the context of renewable energy production – Comparison of potential environmental effects on the basis of literature research	Naturschutz und Landschaftsplanung	47	2	037-042
2-s2.0-84922056550	10.1016/j.solener.2015.01.012	Kim J.H.|Moon K.J.|Kim J.M.|Lee D.|Kim S.H.	Pusan National University	South Korea	2015	Effects of various light-intensity and temperature environments on the photovoltaic performance of dye-sensitized solar cells	Solar Energy	113	NA	251-257
2-s2.0-84922081540	10.1007/s11120-014-0048-y	Ifuku K.|Yan D.|Miyahara M.|Inoue-Kashino N.|Yamamoto Y.Y.|Kashino Y.	University of Hyogo|Gifu University|Kyoto University	Japan|Japan|Japan	2015	A stable and efficient nuclear transformation system for the diatom Chaetoceros gracilis	Photosynthesis Research	123	2	203-211
2-s2.0-84922106610	10.1016/j.algal.2014.12.007	Farooq W.|Moon M.|Ryu B.g.|Suh W.I.|Shrivastav A.|Park M.S.|Mishra S.K.|Yang J.W.	National University of Sciences and Technology Pakistan|Korea Advanced Institute of Science and Technology|Los Alamos National Laboratory	Pakistan|South Korea|United States	2015	Effect of harvesting methods on the reusability of water for cultivation of chlorella vulgaris, its lipid productivity and biodiesel quality	Algal Research	8	NA	1-7
2-s2.0-84922107396	10.1007/s10661-015-4305-0	Wu J.|Zhang W.|Xu J.|Che Y.	East China Normal University|Shanghai Academy of Environmental Sciences	China|China	2015	A quantitative analysis of municipal solid waste disposal charges in China	Environmental Monitoring and Assessment	187	3
2-s2.0-84922121169	10.1177/1469605314546071	Allentuck A.	University College London	United Kingdom	2015	Temporalities of human–livestock relationships in the late prehistory of the southern Levant	Journal of Social Archaeology	15	1	94-115
2-s2.0-84922126753	10.1007/s12583-015-0519-x	Schiegg H.O.|Rødland A.|Zhu G.|Yuen D.A.	University of Minnesota Twin Cities|ETH Zürich|Norges Teknisk-Naturvitenskapelige Universitet|China University of Geosciences|SwissGeoPower AG	United States|Switzerland|Norway|China|Switzerland	2015	Electro-pulse-boring (EPB): Novel super-deep drilling technology for low cost electricity	Journal of Earth Science	26	1	37-46
2-s2.0-84922136845	10.1080/15567036.2011.582598	Padmaja K.V.|Atheya N.|Singh K.K.	Indian Institute of Chemical Technology|Indian Institute of Petroleum	India|India	2015	Catalytic cracking of pinus roxburghii resin for liquid fuels	Energy Sources, Part A: Recovery, Utilization and Environmental Effects	37	4	341-346
2-s2.0-84922150313	10.1080/14685248.2014.1001852	Bachant P.|Wosnik M.	University of New Hampshire Durham	United States	2015	Characterising the near-wake of a cross-flow turbine	Journal of Turbulence	16	4	392-410
2-s2.0-84922164226	10.1016/j.enpol.2015.01.007	Klein S.J.W.|Whalley S.	University of Maine	United States	2015	Comparing the sustainability of U.S. electricity options through multi-criteria decision analysis	Energy Policy	79	NA	127-149
2-s2.0-84922173678	10.1007/s13726-014-0306-z	Kookarinrat C.|Paoprasert P.	Thammasat University	Thailand	2015	Versatile one-pot synthesis of grafted-hydrogenated natural rubber	Iranian Polymer Journal (English Edition)	24	2	123-133
2-s2.0-84922202603	10.1111/area.12140	Tong X.|Li J.|Tao D.|Cai Y.	Peking University	China	2015	Re-making spaces of conversion: Deconstructing discourses of e-waste recycling in China	Area	47	1	31-39
2-s2.0-84922210669	10.1016/j.indcrop.2015.01.031	Li H.|Sivasankarapillai G.|McDonald A.G.	University of Idaho	United States	2015	Highly biobased thermally-stimulated shape memory copolymeric elastomers derived from lignin and glycerol-adipic acid based hyperbranched prepolymer	Industrial Crops and Products	67	NA	143-154
2-s2.0-84922212950	10.1080/15732479.2014.893002	Yadollahi M.|Ansari R.|Abd Majid M.Z.|Yih C.H.	Curtin University|Universiti Teknologi Malaysia	Australia|Malaysia	2015	A multi-criteria analysis for bridge sustainability assessment: a case study of Penang Second Bridge, Malaysia	Structure and Infrastructure Engineering	11	5	638-654
2-s2.0-84922220914	10.1016/j.techfore.2014.03.007	Meade N.|Islam T.	Imperial College Business School|University of Guelph	United Kingdom|Canada	2015	Modelling European usage of renewable energy technologies for electricity generation	Technological Forecasting and Social Change	90	PB	497-509
2-s2.0-84922236821	10.1016/j.indcrop.2015.01.050	Cermak S.C.|Durham A.L.|Isbell T.A.|Evangelista R.L.|Murray R.E.	USDA ARS National Center for Agricultural Utilization Research	United States	2015	Synthesis and physical properties of pennycress estolides and esters	Industrial Crops and Products	67	NA	179-184
2-s2.0-84922237421	10.1080/02757540.2014.907282	Zhang J.H.|Fan W.W.	TaiZhou University	China	2015	Metal partitioning and relationships to soil microbial properties of submerged paddy soil contaminated by electronic waste recycling	Chemistry and Ecology	31	2	147-159
2-s2.0-84922243256	10.1016/j.biombioe.2015.01.018	Kim S.|Dale B.E.	Michigan State University	United States	2015	Comparing alternative cellulosic biomass biorefining systems: Centralized versus distributed processing systems	Biomass and Bioenergy	74	NA	135-147
2-s2.0-84922246353	10.1016/j.anucene.2015.01.014	Martinez E.|Ramírez J.R.|Alonso G.	Instituto Politécnico Nacional|Instituto Nacional de Investigaciones Nucleares	Mexico|Mexico	2015	Actinides recycling assessment in a thermal reactor	Annals of Nuclear Energy	79	NA	51-60
2-s2.0-84922249569	10.1111/area.12143	Kama K.	University of Oxford	United Kingdom	2015	Circling the economy: Resource-making and marketization in EU electronic waste policy	Area	47	1	16-23
2-s2.0-84922266781	10.1016/j.techfore.2014.04.010	Manser K.|Hillebrand B.|Driessen P.H.|Ziggers G.W.|Bloemer J.M.M.	Hogeschool van Arnhem en Nijmegen|Radboud Universiteit	Netherlands|Netherlands	2015	Activity sets in multi-organizational ecologies: A project-level perspective on sustainable energy innovations	Technological Forecasting and Social Change	90	PB	444-455
2-s2.0-84922276242	10.1016/j.chemosphere.2014.09.037	Liu P.Y.|Chen X.R.|Zhao Y.X.|Li Y.Y.|Qin X.F.|Qin Z.F.	Hebei University|Research Center for Eco-Environmental Sciences Chinese Academy of Sciences	China|China	2015	Changes of polybrominated diphenyl ether concentrations in ducks with background exposure level and time	Chemosphere	118	1	253-260
2-s2.0-84922276800	10.1016/j.indcrop.2014.10.024	Yang X.|Li S.|Xia J.|Song J.|Huang K.|Li M.	Chinese Academy of Forestry	China	2015	Novel renewable resource-based UV-curable copolymers derived from myrcene and tung oil: Preparation, characterization and properties	Industrial Crops and Products	63	NA	17-25
2-s2.0-84922291666	10.1016/j.techfore.2014.05.011	Guseo R.|Mortarino C.|Darda M.A.	Università degli Studi di Padova	Italy	2015	Homogeneous and heterogeneous diffusion models: Algerian natural gas production	Technological Forecasting and Social Change	90	PB	366-378
2-s2.0-84922324273	10.1007/s12010-014-1368-2	de Castro A.M.|Castilho L.R.|Freire D.M.G.	Petrobras|Universidade Federal do Rio de Janeiro	Brazil|Brazil	2015	Multivariate Optimization and Supplementation Strategies for the Simultaneous Production of Amylases, Cellulases, Xylanases, and Proteases by Aspergillus awamori Under Solid-State Fermentation Conditions	Applied Biochemistry and Biotechnology	175	3	1588-1602
2-s2.0-84922324472	10.1016/j.renene.2015.01.042	De Prada Gil M.|Domínguez-García J.L.|Díaz-González F.|Aragüés-Peñalba M.|Gomis-Bellmunt O.	Catalonia Institute for Energy Research IREC|Universitat Politècnica de Catalunya	Spain|Spain	2015	Feasibility analysis of offshore wind power plants with DC collectiongrid	Renewable Energy	78	NA	467-477
2-s2.0-84922325984	10.1016/j.seta.2015.01.003	Singh A.K.|Parida S.K.	Indian Institute of Technology Patna|Institute of Infrastructure Technology Research and Management	India|India	2015	A novel hybrid approach to allocate renewable energy sources in distribution system	Sustainable Energy Technologies and Assessments	10	NA	1-11
2-s2.0-84922332988	10.1016/j.indcrop.2014.10.008	Tilay A.|Azargohar R.|Drisdelle M.|Dalai A.|Kozinski J.	Institut de Recherche en Immunologie et en Cancérologie de l’Université de Montréal|York University|University of Saskatchewan	Canada|Canada|Canada	2015	Canola meal moisture-resistant fuel pellets: Study on the effects of process variables and additives on the pellet quality and compression characteristics	Industrial Crops and Products	63	NA	337-348
2-s2.0-84922336279	10.1016/j.indcrop.2014.10.006	Abdullah S.S.S.|Shirai Y.|Bahrin E.K.|Hassan M.A.	Universiti Kuala Lumpur|Kyushu Institute of Technology|Universiti Putra Malaysia	Malaysia|Japan|Malaysia	2015	Fresh oil palm frond juice as a renewable, non-food, non-cellulosic and complete medium for direct bioethanol production	Industrial Crops and Products	63	NA	357-361
2-s2.0-84922340357	10.1016/j.solener.2015.01.020	Oh S.|Jang I.|Oh S.G.|Im S.S.	Hanyang University	South Korea	2015	Effect of ZnO nanoparticle morphology and post-treatment with zinc acetate on buffer layer in inverted organic photovoltaic cells	Solar Energy	114	NA	32-38
2-s2.0-84922348649	10.1080/14786451.2015.1005087	Sundaramoorthy K.	National Institute of Technology Calicut	India	2017	Development of the hard and soft constraints based optimisation model for unit sizing of the hybrid renewable energy system designed for microgrid applications	International Journal of Sustainable Energy	36	2	192-208
2-s2.0-84922349137	10.1016/j.simpat.2014.12.002	Chang K.H.|Lin G.	Institute for Information Industry Taiwan|National Tsing Hua University	Taiwan|Taiwan	2015	Optimal design of hybrid renewable energy systems using simulation optimization	Simulation Modelling Practice and Theory	52	NA	40-51
2-s2.0-84922351238	NA	Wang S.L.|Gao X.|Zhao Q.|Yue C.H.|Su R.S.|Si J.J.|Ma X.Q.	Henan University	China	2015	Extraction process for a variety of elements from lead-silver slag	Xiandai Huagong/Modern Chemical Industry	35	1	80-83
2-s2.0-84922353559	10.1016/j.jup.2015.01.001	Khalfallah H.	EDDEN-UPMF	France	2015	Connecting Mediterranean countries through electricity corridors: New Institutional Economic and regulatory analysis	Utilities Policy	32	NA	45-54
2-s2.0-84922362244	10.1016/j.apenergy.2015.01.038	Wang J.Z.|Wang Y.|Jiang P.	Lanzhou University|Dongbei University of Finance and EcoNomics	China|China	2015	The study and application of a novel hybrid forecasting model - A case study of wind speed forecasting in China	Applied Energy	143	NA	472-488
2-s2.0-84922362598	10.1016/j.watres.2014.12.002	Hwang T.|Kotte M.R.|Han J.I.|Oh Y.K.|Diallo M.S.	Korea Institute of Energy Research|Korea Advanced Institute of Science and Technology	South Korea|South Korea	2015	Microalgae recovery by ultrafiltration using novel fouling-resistant PVDF membranes with in situ PEGylated polyethyleneimine particles	Water Research	73	NA	181-192
2-s2.0-84922367814	10.1039/c4nr06232a	Wang C.|Ohodnicki P.R.|Su X.|Keller M.|Brown T.D.|Baltrus J.P.	National Energy Technology Laboratory, Pittsburgh|Carnegie Mellon University|URS Corporation	United States|United States|United States	2015	Novel silica surface charge density mediated control of the optical properties of embedded optically active materials and its application for fiber optic pH sensing at elevated temperatures	Nanoscale	7	6	2527-2535
2-s2.0-84922370913	10.1016/j.enconman.2015.01.070	Kiaee M.|Cruden A.|Chladek P.|Infield D.	Nel Hydrogen|University of Southampton|University of Strathclyde	Norway|United Kingdom|United Kingdom	2015	Demonstration of the operation and performance of a pressurised alkaline electrolyser operating in the hydrogen fuelling station in Porsgrunn, Norway	Energy Conversion and Management	94	NA	40-50
2-s2.0-84922372247	10.1016/j.scitotenv.2015.01.095	Peng Y.|Wu J.P.|Tao L.|Mo L.|Zheng X.B.|Tang B.|Luo X.J.|Mai B.X.	Guangzhou Institute of Geochemistry|University of Chinese Academy of Sciences|Hainan Research Academy of Environmental Sciences	China|China|China	2015	Accumulation of Dechlorane Plus flame retardant in terrestrial passerines from a nature reserve in South China: The influences of biological and chemical variables	Science of the Total Environment	514	NA	77-82
2-s2.0-84922372703	10.1002/jsfa.7004	Sheikh M.M.I.|Kim C.H.|Park H.H.|Nam H.G.|Lee G.S.|Jo H.S.|Lee J.Y.|Kim J.W.	Gyeongsang National University	South Korea	2015	A synergistic effect of pretreatment on cell wall structural changes in barley straw (Hordeum vulgare L.) for efficient bioethanol production	Journal of the Science of Food and Agriculture	95	4	843-850
2-s2.0-84922375263	10.9713/kcer.2015.53.1.1	Ahn S.J.|Cayetano R.D.|Kim T.H.|Kim J.S.	Kongju National University|Kyonggi University	South Korea|South Korea	2015	Lactic acid production from hydrolysate of pretreated cellulosic biomass by lactobacillus rhamnosus	Korean Chemical Engineering Research	53	1	1-5
2-s2.0-84922375649	10.1007/s12613-015-1052-8	Xia L.g.|Mao R.|Zhang J.l.|Xu X.n.|Wei M.f.|Yang F.h.	University of Science and Technology Beijing|State Key Laboratory of Solid Waste Reuse for Building Materials	China|China	2015	Reduction process and zinc removal from composite briquettes composed of dust and sludge from a steel enterprise	International Journal of Minerals, Metallurgy and Materials	22	2	122-131
2-s2.0-84922379680	10.1016/j.renene.2014.12.013	Hanslian D.|Hošek J.	Institute of Atmospheric Physics of the Academy of Sciences of the Czech Republic	Czech Republic	2015	Combining the VAS 3D interpolation method and Wind Atlas methodology to produce a high-resolution wind resource map for the Czech Republic	Renewable Energy	77	NA	291-299
2-s2.0-84922383659	10.1016/j.biortech.2015.01.075	Oh Y.H.|Lee S.H.|Jang Y.A.|Choi J.W.|Hong K.S.|Yu J.H.|Shin J.|Song B.K.|Mastan S.G.|David Y.|Baylon M.G.|Lee S.Y.|Park S.J.	Korea Advanced Institute of Science and Technology|Hongik University|Myongji University|Korea Research Institute Chemical Technology|Chonnam National University	South Korea|South Korea|South Korea|South Korea|South Korea	2015	Development of rice bran treatment process and its use for the synthesis of polyhydroxyalkanoates from rice bran hydrolysate solution	Bioresource Technology	181	NA	283-290
2-s2.0-84922387476	10.1016/j.ijome.2015.01.001	Kamath A.|Bihs H.|Arntsen Ø.A.	Norges Teknisk-Naturvitenskapelige Universitet	Norway	2015	Numerical modeling of power take-off damping in an oscillating water column device	International Journal of Marine Energy	10	NA	1-16
2-s2.0-84922387663	10.1016/j.envint.2015.01.004	He Z.|Li G.|Chen J.|Huang Y.|An T.|Zhang C.	Guangzhou Institute of Geochemistry|University of Chinese Academy of Sciences|University of Galway	China|China|Ireland	2015	Pollution characteristics and health risk assessment of volatile organic compounds emitted from different plastic solid waste recycling workshops	Environment International	77	NA	85-94
2-s2.0-84922388166	10.1016/j.envpol.2014.11.002	Xu L.|Huo X.|Zhang Y.|Li W.|Zhang J.|Xu X.	Shenzhen Center for Disease Control and Prevention|Shantou University Medical College	China|China	2015	Polybrominated diphenyl ethers in human placenta associated with neonatal physiological development at a typical e-waste recycling area in China	Environmental Pollution	196	NA	414-422
2-s2.0-84922388558	10.1007/978-3-662-45425-1_2	Ernst M.|Oellers J.|Toschki A.|Hollert H.|Roß-Nickoll M.	Rheinisch-Westfälische Technische Hochschule Aachen|Gaiac - Research Institute for Ecosystem Analysis and Assessment	Germany|Germany	2015	GIS-Based model to predict the development of biodiversity in agrarian habitats as a planning base for different Land-Use scenarios	Notes on Numerical Fluid Mechanics and Multidisciplinary Design	129	NA	19-28
2-s2.0-84922424755	10.3390/su7010916	Ciuta S.|Apostol T.|Rusu V.	City College of New York|Universitatea din Bucuresti|Institute for Studies and Power Engineering	United States|Romania|Romania	2015	Urban and rural MSW stream characterization for separate collection improvement	Sustainability (Switzerland)	7	1	916-931
2-s2.0-84922428611	10.1016/j.ijhydene.2015.01.018	Sheu E.J.|Mokheimer E.M.A.|Ghoniem A.F.	Massachusetts Institute of Technology|King Fahd University of Petroleum and Minerals	United States|Saudi Arabia	2015	Dry redox reforming hybrid power cycle: Performance analysis and comparison to steam redox reforming	International Journal of Hydrogen Energy	40	7	2939-2949
2-s2.0-84922432125	10.1016/j.envres.2015.01.007	Eguchi A.|Nomiyama K.|Minh Tue N.|Trang P.T.K.|Hung Viet P.|Takahashi S.|Tanabe S.	Center for Marine Environmental Studies, Ehime University|Vietnam National University Hanoi|Ehime University	Japan|Viet Nam|Japan	2015	Residue profiles of organohalogen compounds in human serum from e-waste recycling sites in North Vietnam: Association with thyroid hormone levels	Environmental Research	137	NA	440-449
2-s2.0-84922433999	10.1016/j.jclepro.2014.09.041	Sun X.Z.|Minowa T.|Yamaguchi K.|Genchi Y.	Biomass Refinery Research Center|National Institute of Advanced Industrial Science and Technology	Japan|Japan	2015	Evaluation of energy consumption and greenhouse gas emissions from poly(phenyllactic acid) production using sweet sorghum	Journal of Cleaner Production	87	1	208-215
2-s2.0-84922443886	10.1016/j.jclepro.2014.09.029	Ali S.A.|Tedone L.|De Mastro G.	Università degli studi di Bari Aldo Moro	Italy	2015	Optimization of the environmental performance of rainfed durum wheat by adjusting the management practices	Journal of Cleaner Production	87	1	105-118
2-s2.0-84922447524	10.1016/j.jclepro.2014.09.015	Qu Y.|Liu Y.|Nayak R.R.|Li M.	Federation University Australia|Dalian University of Technology	Australia|China	2015	Sustainable development of eco-industrial parks in China: Effects of managers' environmental awareness on the relationships between practice and performance	Journal of Cleaner Production	87	1	328-338
2-s2.0-84922455073	10.1016/j.biortech.2015.01.068	Abdelaziz O.Y.|Gadalla M.A.|El-Halwagi M.M.|Ashour F.H.	Faculty of Engineering|Texas A&amp;M University|Cairo University	Egypt|United States|Egypt	2015	A hierarchical approach for the design improvements of an Organocat biorefinery	Bioresource Technology	181	NA	321-329
2-s2.0-84922455206	10.1007/s12010-014-1369-1	Nghiem N.P.|Senske G.E.	USDA ARS Eastern Regional Research Center	United States	2015	Capture of Carbon Dioxide from Ethanol Fermentation by Liquid Absorption for Use in Biological Production of Succinic Acid	Applied Biochemistry and Biotechnology	175	4	2104-2113
2-s2.0-84922463154	10.1016/j.resconrec.2015.01.006	Olsson L.|Wetterlund E.|Söderström M.	Linköpings Universitet|Luleå University of Technology	Sweden|Sweden	2015	Assessing the climate impact of district heating systems with combined heat and power production and industrial excess heat	Resources, Conservation and Recycling	96	NA	31-39
2-s2.0-84922466406	10.1016/j.biombioe.2015.01.013	Siebert S.F.|Belsky J.M.	University of Montana	United States	2015	Managed fuelwood harvesting for energy, income and conservation: An opportunity for Bhutan	Biomass and Bioenergy	74	NA	220-223
2-s2.0-84922466450	10.1016/j.ejbt.2014.11.002	e Silva C.F.L.|Schirmer M.A.|Maeda R.N.|Barcelos C.A.|Pereira N.	Universidade Federal de Pelotas|Universidade Federal do Rio de Janeiro	Brazil|Brazil	2015	Potential of giant reed (Arundo donax L.) for second generation ethanol production	Electronic Journal of Biotechnology	18	1	10-15
2-s2.0-84922470692	10.1016/j.envpol.2014.12.023	Luo X.J.|Sun Y.X.|Wu J.P.|Chen S.J.|Mai B.X.	Guangzhou Institute of Geochemistry|South China Seas Institute of Oceanography Chinese Academy of Sciences	China|China	2015	Short-chain chlorinated paraffins in terrestrial bird species inhabiting an e-waste recycling site in South China	Environmental Pollution	198	NA	41-46
2-s2.0-84922475909	10.1016/j.envint.2015.02.006	Zheng X.|Xu F.|Chen K.|Zeng Y.|Luo X.|Chen S.|Mai B.|Covaci A.	Guangzhou Institute of Geochemistry|University of Chinese Academy of Sciences|Universiteit Antwerpen	China|China|Belgium	2015	Flame retardants and organochlorines in indoor dust from several e-waste recycling sites in South China: Composition variations and implications for human exposure	Environment International	78	NA	1-7
2-s2.0-84922476892	10.1080/17452007.2013.834813	Casamayor J.|Su D.|Sarshar M.	Nottingham Trent University	United Kingdom	2015	Extending the lifespan of LED-lighting products	Architectural Engineering and Design Management	11	2	105-122
2-s2.0-84922485653	10.1016/j.biombioe.2015.01.022	Zheng J.|Choo K.|Rehmann L.	Western University|Lambton College	Canada|Canada	2015	The effects of screw elements on enzymatic digestibility of corncobs after pretreatment in a twin-screw extruder	Biomass and Bioenergy	74	NA	224-232
2-s2.0-84922496485	10.1179/1743286315Y.0000000002	Jiang H.|Cao Y.|Huang P.|Fang K.|Li B.	China University of Mining and Technology|Ministry of Education China	China|China	2015	Characterisation of coal-mine waste in solid backfill mining in China	Transactions of the Institutions of Mining and Metallurgy, Section A: Mining Technology	124	1	56-63
2-s2.0-84922509718	10.1016/j.molcatb.2015.01.014	Duan Y.|Yao P.|Chen X.|Liu X.|Zhang R.|Feng J.|Wu Q.|Zhu D.	Chinese Academy of Sciences	China	2015	Exploring the synthetic applicability of a new carboxylic acid reductase from Segniliparus rotundus DSM 44985	Journal of Molecular Catalysis B: Enzymatic	115	NA	1-7
2-s2.0-84922511304	10.1080/14636778.2014.999153	Fannin M.|Kent J.	University of Bristol|University of the West of England	United Kingdom|United Kingdom	2015	Origin stories from a regional placenta tissue collection	New Genetics and Society	34	1	25-51
2-s2.0-84922523761	10.1016/j.jclepro.2014.09.067	Liu C.|Côté R.P.|Zhang K.	Beijing Institute of Technology|Dalhousie University	China|Canada	2015	Implementing a three-level approach in industrial symbiosis	Journal of Cleaner Production	87	1	318-327
2-s2.0-84922545056	10.1016/j.resconrec.2014.09.013	Vera L.|Sun W.|Iftikhar M.|Liu J.	Beijing University of Chemical Technology	China	2015	LCA based comparative study of a microbial oil production starch wastewater treatment plant and its improvements with the combination of CHP system in Shandong, China	Resources, Conservation and Recycling	96	NA	1-10
2-s2.0-84922551872	10.1073/pnas.1410715112	Wang X.|McCarty P.L.|Liu J.|Ren N.Q.|Lee D.J.|Yu H.Q.|Qian Y.|Qu J.	National Taiwan University of Science and Technology|Tsinghua University|Harbin Institute of Technology|University of Science and Technology of China|Stanford University|Research Center for Eco-Environmental Sciences Chinese Academy of Sciences	Taiwan|China|China|China|United States|China	2015	Probabilistic evaluation of integrating resource recovery into wastewater treatment to improve environmental sustainability	Proceedings of the National Academy of Sciences of the United States of America	112	5	1630-1635
2-s2.0-84922561442	10.5846/stxb201304080629	Zhao S.|Li M.N.|Wu C.W.	Zhejiang Ocean University	China	2015	Emergy valuation of ecosystem services in the Zhoushan marine area	Shengtai Xuebao	35	3	678-685
2-s2.0-84922562403	10.1016/j.procbio.2014.12.015	Zhang K.|Yu C.|Yang S.T.	The Ohio State University	United States	2015	Effects of soybean meal hydrolysate as the nitrogen source on seed culture morphology and fumaric acid production by Rhizopus oryzae	Process Biochemistry	50	2	173-179
2-s2.0-84922562436	10.1016/j.eurpolymj.2015.01.040	Van Velthoven J.L.J.|Gootjes L.|Noordover B.A.J.|Meuldijk J.	Technische Universiteit Eindhoven|Wageningen University &amp; Research	Netherlands|Netherlands	2015	Bio-based, amorphous polyamides with tunable thermal properties	European Polymer Journal	66	NA	57-66
2-s2.0-84922570019	10.1111/ijet.12052	Bhattacharya R.|Majumdar M.	The University of Arizona|Cornell University	United States|United States	2015	Ruin probabilities in models of resource management and insurance: A synthesis	International Journal of Economic Theory	11	1	59-74
2-s2.0-84922572799	10.1016/j.envpol.2015.02.008	Lv Q.X.|Wang W.|Li X.H.|Yu L.|Zhang Y.|Tian Y.	Beijing Technology &amp; Business University|Research Center for Eco-Environmental Sciences Chinese Academy of Sciences	China|China	2015	Polychlorinated biphenyls and polybrominated biphenyl ethers in adipose tissue and matched serum from an E-waste recycling area (Wenling, China)	Environmental Pollution	199	NA	219-226
2-s2.0-84922573374	10.1039/c4ra13841d	Ferhan M.|Yan N.|Sain M.	University of Toronto|King Abdulaziz University	Canada|Saudi Arabia	2015	Bark depolymerization during submerged fermentation using monofloral honey, a natural mediator substitute, and integration between laccases vs. bark biopolymers, characterized by Py-GC-MS	RSC Advances	5	20	14937-14952
2-s2.0-84922575481	10.1016/j.renene.2015.01.048	Ahern E.P.|Deane P.|Persson T.|Ó Gallachóir B.|Murphy J.D.	Science Foundation Ireland|University College Cork|Energiforsk AB - Swedish Energy Research Centre	Ireland|Ireland|Sweden	2015	A perspective on the potential role of renewable gas in a smart energy island system	Renewable Energy	78	NA	648-656
2-s2.0-84922575529	10.1098/rsta.2014.0177	Ampelli C.|Perathoner S.|Centi G.	Università degli Studi di Messina	Italy	2015	Co2 utilization: An enabling element to move to a resource-and energy-efficient chemical and fuel production	Philosophical Transactions of the Royal Society A: Mathematical, Physical and Engineering Sciences	373	2037
2-s2.0-84922584975	10.1016/j.comnet.2015.01.007	Donohoe M.|Jennings B.|Balasubramaniam S.	South East Technological University|Tampere University	Ireland|Finland	2015	Context-awareness and the smart grid: Requirements and challenges	Computer Networks	79	NA	263-282
2-s2.0-84922595802	NA	NA NA	NA	NA	2015	Industrial devulcanization of rubber	KGK Kautschuk Gummi Kunststoffe	68	1-2
2-s2.0-84922601309	10.1016/j.seta.2014.12.004	Di Dio V.|Favuzza S.|La Cascia D.|Massaro F.|Zizzo G.	Università degli Studi di Palermo	Italy	2015	Critical assessment of support for the evolution of photovoltaics and feed-in tariff(s) in Italy	Sustainable Energy Technologies and Assessments	9	NA	95-104
2-s2.0-84922608248	10.1016/j.apenergy.2015.01.013	Lund R.|Mathiesen B.V.	Aalborg University	Denmark	2015	Large combined heat and power plants in sustainable energy systems	Applied Energy	142	NA	389-395
2-s2.0-84922608377	10.1002/cctc.201402896	Ciriminna R.|Palmisano G.|Pagliaro M.	Khalifa University of Science and Technology|Istituto Per Lo Studio Dei Materiali Nanostrutturati, Rome	United Arab Emirates|Italy	2015	Electrodes functionalized with the 2,2,6,6-tetramethylpiperidinyloxy radical for the waste-free oxidation of alcohols	ChemCatChem	7	4	552-558
2-s2.0-84922610542	10.1016/j.resconrec.2015.01.010	Wu X.|Wu F.|Tong X.|Wu J.|Sun L.|Peng X.	Northwest A&amp;F University	China	2015	Emergy and greenhouse gas assessment of a sustainable, integrated agricultural model (SIAM) for plant, animal and biogas production: Analysis of the ecological recycle of wastes	Resources, Conservation and Recycling	96	NA	40-50
2-s2.0-84922611998	10.1016/j.biortech.2015.01.102	Lin Y.|Ge X.|Liu Z.|Li Y.	South China Agricultural University|Ohio Agricultural Research and Development Center	China|United States	2015	Integration of Shiitake cultivation and solid-state anaerobic digestion for utilization of woody biomass	Bioresource Technology	182	NA	128-135
2-s2.0-84922631136	10.1016/j.resconrec.2015.01.007	Ayamga E.A.|Kemausuor F.|Addo A.	Kwame Nkrumah University of Science and Technology	Ghana	2015	Technical analysis of crop residue biomass energy in an agricultural region of Ghana	Resources, Conservation and Recycling	96	NA	51-60
2-s2.0-84922665815	10.1016/j.indcrop.2015.01.059	Xu F.|Dong Y.|Zhang W.|Zhang S.|Li L.|Li J.	Beijing Forestry University	China	2015	Preparation of cross-linked soy protein isolate-based environmentally-friendly films enhanced by PTGE and PAM	Industrial Crops and Products	67	NA	373-380
2-s2.0-84922666858	10.1016/j.biombioe.2015.01.005	Belboom S.|Bodson B.|Léonard A.	Université de Liège	Belgium	2015	Does the production of Belgian bioethanol fit with European requirements on GHG emissions? Case of wheat	Biomass and Bioenergy	74	NA	58-65
2-s2.0-84922677932	10.1016/j.biombioe.2014.12.011	Lestari D.|Zvinavashe E.|Sanders J.P.M.	Institut Teknologi Bandung|Wageningen University &amp; Research	Indonesia|Netherlands	2015	Economic valuation of potential products from Jatropha seed in five selected countries: Zimbabwe, Tanzania, Mali, Indonesia, and The Netherlands	Biomass and Bioenergy	74	NA	84-91
2-s2.0-84922694276	10.1016/j.envpol.2015.02.007	Luo P.|Bao L.J.|Li S.M.|Zeng E.Y.	Guangzhou Institute of Geochemistry|University of Chinese Academy of Sciences|Jinan University|Environment and Climate Change Canada	China|China|China|Canada	2015	Size-dependent distribution and inhalation cancer risk of particle-bound polycyclic aromatic hydrocarbons at a typical e-waste recycling and an urban site	Environmental Pollution	200	NA	10-15
2-s2.0-84922701071	10.1016/j.renene.2015.01.059	Brijs T.|De Vos K.|De Jonghe C.|Belmans R.	KU Leuven	Belgium	2015	Statistical analysis of negative prices in European balancing markets	Renewable Energy	80	NA	53-60
2-s2.0-84922705165	10.1016/j.seta.2015.01.007	Mohammadshirazi A.|Akram A.|Rafiee S.|Bagheri Kalhor E.	University of Tehran	Iran	2015	On the study of energy and cost analyses of orange production in Mazandaran province	Sustainable Energy Technologies and Assessments	10	NA	22-28
2-s2.0-84922713764	10.1016/j.renene.2015.01.061	Cordonnier J.|Gorintin F.|De Cagny A.|Clément A.H.|Babarit A.	CNRS Centre National de la Recherche Scientifique|OceanSwing	France|France	2015	SEAREV: Case study of the development of a wave energy converter	Renewable Energy	80	NA	40-52
2-s2.0-84922715112	10.1039/c4ta06482h	Kelly J.C.|Gupta R.|Roberts M.E.	Clemson University|University of Virginia	United States|United States	2015	Responsive electrolytes that inhibit electrochemical energy conversion at elevated temperatures	Journal of Materials Chemistry A	3	7	4026-4034
2-s2.0-84922741065	10.1016/j.renene.2015.01.040	Janghorban Esfahani I.|Lee S.C.|Yoo C.K.	Kyung Hee University	South Korea	2015	Extended-power pinch analysis (EPoPA) for integration of renewable energy systems with battery/hydrogen storages	Renewable Energy	80	NA	1-14
2-s2.0-84922744367	10.1016/j.mtcomm.2014.12.001	Fidalgo D.M.|Kolender A.A.|Varela O.	Universidad de Buenos Aires	Argentina	2015	Poly(amide-triazole)s obtained by regioselective, microwave-assisted click polymerization of bio-based monomers	Materials Today Communications	2	NA	e70-e83
2-s2.0-84922745994	10.1016/j.renene.2015.01.047	Delfanti M.|Falabretti D.|Merlo M.	Politecnico di Milano	Italy	2015	Energy storage for PV power plant dispatching	Renewable Energy	80	NA	61-72
2-s2.0-84922748197	10.1016/j.renene.2015.01.063	Girard A.|Gago E.J.|Muneer T.|Caceres G.	Universidad de Granada|Edinburgh Napier University|Universidad Adolfo Ibáñez	Spain|United Kingdom|Chile	2015	Higher ground source heat pump COP in a residential building through the use of solar thermal collectors	Renewable Energy	80	NA	26-39
2-s2.0-84922772924	10.1016/j.carbpol.2015.01.054	Lizundia E.|Vilas J.L.|León L.M.	BCMaterials - Basque Center for Materials, Applications and Nanostructures|Universidad del Pais Vasco	Spain|Spain	2015	Crystallization, structural relaxation and thermal degradation in Poly(l-lactide)/cellulose nanocrystal renewable nanocomposites	Carbohydrate Polymers	123	NA	256-265
2-s2.0-84922774451	10.1111/roiw.12167	Bhattacharyya S.|Williamson J.G.	University of Sussex|Harvard University|University of Wisconsin	United Kingdom|United States|United States	2016	Distributional Consequences of Commodity Price Shocks: Australia Over A Century	Review of Income and Wealth	62	2	223-244
2-s2.0-84922792603	10.1039/c4gc01833h	Zhang Z.|Zhen J.|Liu B.|Lv K.|Deng K.	South-Central University for Nationalities	China	2015	Selective aerobic oxidation of the biomass-derived precursor 5-hydroxymethylfurfural to 2,5-furandicarboxylic acid under mild conditions over a magnetic palladium nanocatalyst	Green Chemistry	17	2	1308-1317
2-s2.0-84922795290	10.1039/c4gc01324g	Hoang T.M.C.|Van Eck E.R.H.|Bula W.P.|Gardeniers J.G.E.|Lefferts L.|Seshan K.	The University of Tokyo|Universiteit Twente|Radboud Universiteit	Japan|Netherlands|Netherlands	2015	Humin based by-products from biomass processing as a potential carbonaceous source for synthesis gas production	Green Chemistry	17	2	959-972
2-s2.0-84922814330	10.1039/c4gc01612b	Laurens L.M.L.|Nagle N.|Davis R.|Sweeney N.|Van Wychen S.|Lowell A.|Pienkos P.T.	National Renewable Energy Laboratory	United States	2015	Acid-catalyzed algal biomass pretreatment for integrated lipid and carbohydrate-based biofuels production	Green Chemistry	17	2	1145-1158
2-s2.0-84922835131	10.1007/s10640-014-9771-2	Kennedy C.J.|Barbier E.B.	George Mason University|University of Wyoming	United States|United States	2015	Renewable Resource Harvesting Under Correlated Biological and Economic Uncertainties: Implications for Optimal and Second-Best Management	Environmental and Resource Economics	60	3	371-393
2-s2.0-84922847987	10.1002/jctb.4345	Zamudio M.A.M.|Alfaro A.|de Alva H.E.|García J.C.|García-Morales M.|López F.	Universidad de Huelva|Technological Institute of Ciudad Madero	Spain|Mexico	2015	Biorefinery of paulownia by autohydrolysis and soda-anthraquinone delignification process. Characterization and application of lignin	Journal of Chemical Technology and Biotechnology	90	3	534-542
2-s2.0-84922879900	10.1128/AEM.03640-14	Bosma E.F.|van de Weijer A.H.P.|Daas M.J.A.|van der Oost J.|de Vos W.M.|van Kranenburg R.	Corbion, Europe|Wageningen University &amp; Research	Netherlands|Netherlands	2015	Isolation and screening of thermophilic bacilli from compost for electrotransformation and fermentation: Characterization of bacillus smithii ET 138 as a new biocatalyst	Applied and Environmental Microbiology	81	5	1874-1883
2-s2.0-84922889924	10.1016/j.jclepro.2014.11.046	Jamshidi A.|Kurumisawa K.|Nawa T.|Hamzah M.O.	Hokkaido University|Universiti Sains Malaysia	Japan|Malaysia	2015	Analysis of structural performance and sustainability of airport concrete pavements incorporating blast furnace slag	Journal of Cleaner Production	90	NA	195-210
2-s2.0-84922902169	10.1007/978-3-319-15786-3_5	Anghel I.|Bertoncini M.|Cioara T.|Cupelli M.|Georgiadou V.|Jahangiri P.|Monti A.|Murphy S.|Schoofs A.|Velivassaki T.	Singular Logic S.A.|Engineering Ingegneria Informatica S.p.A.|Technical University of Cluj-Napoca|Rheinisch-Westfälische Technische Hochschule Aachen|ZHAW Zurich University of Applied Sciences|STICHTING GREEN IT CONSORTIUM REGIO AMSTERDAM|Wattics Ltd.	Greece|Italy|Romania|Germany|Switzerland|Netherlands|Ireland	2015	GEYSER: Enabling green data centres in smart cities	Lecture Notes in Computer Science (including subseries Lecture Notes in Artificial Intelligence and Lecture Notes in Bioinformatics)	8945	NA	71-86
2-s2.0-84922908752	10.1002/polb.23641	Prandato E.|Livi S.|Melas M.|Auclair J.|Verney V.|Fleury E.|Méchin F.	Institut de Chimie de Clermont-Ferrand|Arkema group|Ing&amp;eacute;nierie des Mat&amp;eacute;riaux Polym&amp;egrave;res	France|France|France	2015	Effect of bio-based monomers on the scratch resistance of acrylate photopolymerizable coatings	Journal of Polymer Science, Part B: Polymer Physics	53	5	379-388
2-s2.0-84922913260	10.1002/cssc.201402645	Hartadi Y.|Widmann D.|Behm R.J.	Universität Ulm	Germany	2015	CO<inf>2</inf> hydrogenation to methanol on supported Au catalysts under moderate reaction conditions: Support and particle size effects	ChemSusChem	8	3	456-465
2-s2.0-84922917428	10.1002/cssc.201402667	Zenner M.D.|Madbouly S.A.|Chen J.S.|Kessler M.R.	Faculty of Science|Washington State University Pullman|Iowa State University	Egypt|United States|United States	2015	Unexpected tackifiers from isosorbide	ChemSusChem	8	3	448-451
2-s2.0-84922938027	10.1002/jctb.4617	You J.|Greenman J.|Melhuish C.|Ieropoulos I.	University of the West of England	United Kingdom	2016	Electricity generation and struvite recovery from human urine using microbial fuel cells	Journal of Chemical Technology and Biotechnology	91	3	647-654
2-s2.0-84922945720	10.1016/j.jclepro.2014.11.057	Mimoso A.F.|Carvalho A.|Mendes A.N.|Matos H.A.	Instituto Superior Técnico	Portugal	2015	Roadmap for Environmental Impact Retrofit in chemical processes through the application of Life Cycle Assessment methods	Journal of Cleaner Production	90	NA	128-141
2-s2.0-84922969066	10.1016/j.porgcoat.2015.01.001	Moreno M.|Lampard C.|Williams N.|Lago E.|Emmett S.|Goikoetxea M.|Barandiaran M.J.	CIC nanoGUNE|Akzo Nobel, UK|Instituto Polymat	Spain|United Kingdom|Spain	2015	Eco-paints from bio-based fatty acid derivative latexes	Progress in Organic Coatings	81	NA	101-106
2-s2.0-84922972981	10.1016/j.solener.2015.01.033	Li X.|Dai Y.J.|Wang R.Z.	Shanghai Jiao Tong University	China	2015	Performance investigation on solar thermal conversion of a conical cavity receiver employing a beam-down solar tower concentrator	Solar Energy	114	NA	134-151
2-s2.0-84922980302	10.1016/j.renene.2015.01.065	Merabet Boulouiha H.|Allali A.|Laouer M.|Tahri A.|Denaï M.|Draou A.	Université Ahmed Zabana de Relizane|University of Ha'il|Université Dr Taher Moulay Saida - Algeria|Université des Sciences et de la Technologie d’Oran Mohamed-Boudiaf|University of Hertfordshire	Algeria|Saudi Arabia|Algeria|Algeria|United Kingdom	2015	Direct torque control of multilevel SVPWM inverter in variable speed SCIG-based wind energy conversion system	Renewable Energy	80	NA	140-152
2-s2.0-84922982672	10.1016/j.cej.2015.01.103	Lee W.S.|Chua A.S.M.|Yeoh H.K.|Nittami T.|Ngoh G.C.	Universiti Malaya|Yokohama National University	Malaysia|Japan	2015	Strategy for the biotransformation of fermented palm oil mill effluent into biodegradable polyhydroxyalkanoates by activated sludge	Chemical Engineering Journal	269	NA	288-297
2-s2.0-84922996902	10.1016/j.jclepro.2014.12.030	Ali A.A.M.|Othman M.R.|Shirai Y.|Hassan M.A.	Kyushu Institute of Technology|Universiti Putra Malaysia	Japan|Malaysia	2015	Sustainable and integrated palm oil biorefinery concept with value-addition of biomass and zero emission system	Journal of Cleaner Production	91	NA	96-99
2-s2.0-84922998352	10.1021/ie504363j	Shen J.|Singh R.|Konduri M.|Fatehi P.	Lakehead University|University of New Brunswick|Northeast Forestry University	Canada|Canada|China	2015	Cationic hemicellulose as a product of dissolving pulp based biorefinery	Industrial and Engineering Chemistry Research	54	5	1426-1432
2-s2.0-84922998376	10.1016/j.reseneeco.2015.01.002	Okullo S.J.|Reynès F.|Hofkes M.W.	School of Business and Economics|Vrije Universiteit Amsterdam Instituut voor Milieuvraagstukken|Tilburg Sustainability Center|Observatoire Français des Conjonctures Économiques Sciences Po|Nederlandse Organisatie voor toegepast natuurwetenschappelijk onderzoek- TNO	Netherlands|Netherlands|Netherlands|France|Netherlands	2015	Modeling peak oil and the geological constraints on oil production	Resource and Energy Economics	40	NA	36-56
2-s2.0-84923004117	10.1016/j.jenvman.2015.01.045	Yates K.L.|Schoeman D.S.|Klein C.J.	University of the Sunshine Coast|The University of Queensland|Flinders University|Australian Institute of Marine Science|The University of Adelaide	Australia|Australia|Australia|Australia|Australia	2015	Ocean zoning for conservation, fisheries and marine renewable energy: Assessing trade-offs and co-location opportunities	Journal of Environmental Management	152	NA	201-209
2-s2.0-84923009214	10.1016/j.jedc.2014.11.011	Benchekroun H.|Gaudet G.	Centre Interuniversitaire de Recherche en Economie Quantitative|Université McGill	Canada|Canada	2015	On the effects of mergers on equilibrium outcomes in a common property renewable asset oligopoly	Journal of Economic Dynamics and Control	52	NA	209-223
2-s2.0-84923020920	10.1016/j.renene.2015.01.071	Wan J.|Lian J.|Wang Y.|Ma Y.	South China University of Technology|Ministry of Education China	China|China	2015	Investigation of cellulose supramolecular structure changes duringconversion of waste paper in near-critical water on producing5-hydroxymethyl furfural	Renewable Energy	80	NA	132-139
2-s2.0-84923027884	10.1016/j.biortech.2015.01.076	Zhang B.|Wang Z.|Zhou X.|Shi C.|Guo H.|Feng C.	School of Water Resources and Environment|University of Science and Technology Beijing	China|China	2015	Electrochemical decolorization of methyl orange powered by bioelectricity from single-chamber microbial fuel cells	Bioresource Technology	181	NA	360-362
2-s2.0-84923027889	10.1016/j.jclepro.2014.03.041	Wen Z.|Meng X.	Tsinghua University	China	2015	Quantitative assessment of industrial symbiosis for the promotion of circular economy: A case study of the printed circuit boards industry in China's Suzhou New District	Journal of Cleaner Production	90	NA	211-219
2-s2.0-84923039348	10.1016/j.solener.2015.01.005	Perry M.|Troccoli A.	CSIRO Oceans and Atmosphere	Australia	2015	Impact of a fire burn on solar irradiance and PV power	Solar Energy	114	NA	167-173
2-s2.0-84923041593	10.1016/j.jclepro.2014.11.067	Rodríguez G.|Medina C.|Alegre F.J.|Asensio E.|De Sánchez Rojas M.I.	CSIC - Instituto de Ciencias de la Construcci&amp;oacute;n Eduardo Torroja (IETCC)|Universidad de Granada|Universidad de Extremadura	Spain|Spain|Spain	2015	Assessment of Construction and Demolition Waste plant management in Spain: In pursuit of sustainability and eco-efficiency	Journal of Cleaner Production	90	NA	16-24
2-s2.0-84923055345	10.1016/j.socscimed.2015.02.016	Haase R.|Michie M.|Skinner D.	The University of North Carolina at Chapel Hill|University of California, San Francisco	United States|United States	2015	Flexible positions, managed hopes: The promissory bioeconomy of a whole genome sequencing cancer study	Social Science and Medicine	130	NA	146-153
2-s2.0-84923059868	10.1016/j.renene.2015.01.003	Smith C.|Burrows J.|Scheier E.|Young A.|Smith J.|Young T.|Gheewala S.H.	The University of North Carolina at Chapel Hill|King Mongkut's University of Technology Thonburi|Ministry of Education	United States|Thailand|Thailand	2015	Comparative Life Cycle Assessment of a Thai Island's diesel/PV/wind hybrid microgrid	Renewable Energy	80	NA	85-100
2-s2.0-84923089113	10.1260/0309-524X.39.2.193	Romanić D.|Rasouli A.|Hangan H.	Wind Engineering, Energy and Environment Research Institute	Canada	2015	Wind resource assessment in complex urban environment	Wind Engineering	39	2	193-212
2-s2.0-84923103130	10.1260/0309-524X.39.2.141	Pete C.|McGowan J.G.|Jaslanek W.	University of Massachusetts Amherst	United States	2015	Evaluating the underwater compressed air energy storage potential in the gulf of maine	Wind Engineering	39	2	141-148
2-s2.0-84923103874	10.1016/j.eist.2014.09.002	Nayak B.P.|Werthmann C.|Aggarwal V.	The Energy and Resources Institute India|Humboldt-Universität zu Berlin	India|Germany	2015	Trust and cooperation among urban poor for transition to cleaner and modern cooking fuel	Environmental Innovation and Societal Transitions	14	NA	116-127
2-s2.0-84923108416	10.1038/ncomms7180	Bozyigit D.|Lin W.M.M.|Yazdani N.|Yarema O.|Wood V.	ETH Zürich	Switzerland	2015	A quantitative model for charge carrier transport, trapping and recombination in nanocrystal-based solar cells	Nature Communications	6	NA
2-s2.0-84923114321	10.1021/es504200j	Liu Y.|Zhang Y.|Ni B.J.	The University of Queensland|Dalian University of Technology	Australia|China	2015	Evaluating enhanced sulfate reduction and optimized volatile fatty acids (VFA) composition in anaerobic reactor by Fe (III) addition	Environmental Science and Technology	49	4	2123-2131
2-s2.0-84923115986	10.1038/nature14016	McGlade C.|Ekins P.	University College London	United Kingdom	2015	The geographical distribution of fossil fuels unused when limiting global warming to 2°C	Nature	517	7533	187-190
2-s2.0-84923117252	10.1260/0309-524X.39.2.129	Garvey S.D.	University of Nottingham	United Kingdom	2015	Integrating energy storage with renewable energy generation	Wind Engineering	39	2	129-140
2-s2.0-84923123468	10.1016/j.indcrop.2015.02.031	El-Boulifi N.|Sánchez M.|Martínez M.|Aracil J.	Universidad Complutense de Madrid	Spain	2015	Fatty acid alkyl esters and monounsaturated alcohols production from jojoba oil using short-chain alcohols for biorefinery concepts	Industrial Crops and Products	69	NA	244-250
2-s2.0-84923128765	10.1016/j.bej.2015.02.009	Jensen P.D.|Yap S.D.|Boyle-Gotla A.|Janoschka J.|Carney C.|Pidou M.|Batstone D.J.	The University of Queensland|Cranfield University	Australia|United Kingdom	2015	Anaerobic membrane bioreactors enable high rate treatment of slaughterhouse wastewater	Biochemical Engineering Journal	97	NA	132-141
2-s2.0-84923138972	10.1061/(ASCE)WR.1943-5452.0000444	Hidalgo I.G.|Correia P.B.|Arnold F.J.|Estrócio J.P.F.|De Barros R.S.|Fernandes J.P.T.|Yeh W.W.G.	Universidade Estadual de Campinas|University of California, Los Angeles	Brazil|United States	2015	Hybrid model for short-term scheduling of hydropower systems	Journal of Water Resources Planning and Management	141	3
2-s2.0-84923163423	10.3390/su7021292	Athari H.|Soltani S.|Rosen M.A.|Mahmoudi S.M.S.|Morosuk T.	Technische Universität Berlin|University of Tabriz|Ontario Tech University|Atatürk Üniversitesi	Germany|Iran|Canada|Turkey	2015	Thermodynamic analysis of a power plant integrated with fogging inlet cooling and a biomass gasification	Sustainability (Switzerland)	7	2	1292-1307
2-s2.0-84923166001	10.1016/j.socec.2015.01.005	Crociata A.|Agovino M.|Sacco P.L.	Parthenope University of Naples|University of G. d'Annunzio Chieti and Pescara|Università IULM	Italy|Italy|Italy	2015	Recycling waste: Does culture matter?	Journal of Behavioral and Experimental Economics	55	NA	40-47
2-s2.0-84923168254	10.1080/00222216.2015.11950360	Brownlee M.T.J.|Hallo J.C.|Jodice L.W.|Moore D.D.|Powell R.B.|Wright B.A.	Clemson University|The University of Utah	United States|United States	2015	Place attachment and marine recreationists' attitudes toward offshore wind energy development	Journal of Leisure Research	47	2	263-284
2-s2.0-84923176970	10.1016/j.jup.2015.01.006	Mastropietro P.|Barroso L.A.|Batlle C.	Universidad Pontificia Comillas, Escuela Técnica Superior de Ingeniería, Instituto de Investigación Tecnológica|Massachusetts Institute of Technology|Florence School of Regulation|PSR	Spain|United States|Italy|Brazil	2015	Power transmission regulation in a liberalised context: An analysis of innovative solutions in South American markets	Utilities Policy	33	NA	1-9
2-s2.0-84923188258	10.1080/09654313.2014.979766	Liljenfeldt J.	Umeå Universitet	Sweden	2015	Legitimacy and Efficiency in Planning Processes—(How) Does Wind Power Change the Situation?	European Planning Studies	23	4	811-827
2-s2.0-84923205003	10.1002/cite.201400031	Thiel A.|Muffler K.|Tippkötter N.|Suck K.|Sohling U.|Ruf F.|Ulber R.	Clariant GmbH|Technische Universität Kaiserslautern	Germany|Germany	2015	Downstream processing of polyphenols from wheat by zeolites using the example of ferulic acid	Chemie-Ingenieur-Technik	87	1-2	128-136
2-s2.0-84923222636	10.1109/TLA.2015.7040646	Munoz E.G.|Alcaraz G.G.|Cabrera N.G.	Instituto Tecnologico de Morelia|The University of Texas at El Paso	Mexico|United States	2015	Two-phase short-term scheduling approach with intermittent renewable energy resources and demand response	IEEE Latin America Transactions	13	1	181-187
2-s2.0-84923226946	10.1016/j.biortech.2015.02.034	Kim M.|Chowdhury M.M.I.|Nakhla G.|Keleman M.	Western University|InSinkErator	Canada|United States	2015	Characterization of typical household food wastes from disposers: Fractionation of constituents and implications for resource recovery at wastewater treatment	Bioresource Technology	183	NA	61-69
2-s2.0-84923233561	10.1016/j.techsoc.2015.02.002	Giotitsas C.|Pazaitis A.|Kostakis V.	University of Leicester School of Business|Tallinna Tehnikaülikool|P2P Lab	United Kingdom|Estonia|Greece	2015	A peer-to-peer approach to energy production	Technology in Society	42	NA	28-38
2-s2.0-84923233591	10.1039/c4ta06135g	Yin S.|Sun J.|Liu B.|Zhang Z.	South-Central University for Nationalities	China	2015	Magnetic material grafted cross-linked imidazolium based polyionic liquids: An efficient acid catalyst for the synthesis of promising liquid fuel 5-ethoxymethylfurfural from carbohydrates	Journal of Materials Chemistry A	3	9	4992-4999
2-s2.0-84923250833	10.1061/(ASCE)ST.1943-541X.0000888	Yeo D.H.|Potra F.A.	National Institute of Standards and Technology	United States	2015	Sustainable design of reinforced concrete structures through CO<inf>2</inf> emission optimization	Journal of Structural Engineering (United States)	141	3
2-s2.0-84923251027	10.3390/su7021970	Chang K.C.|Lin W.M.|Chung K.M.	Tainan University of Technology|National Cheng Kung University	Taiwan|Taiwan	2015	Sustainable development for solar heating systems in Taiwan	Sustainability (Switzerland)	7	2	1970-1984
2-s2.0-84923251412	10.1016/j.renene.2015.01.072	Fernández A.G.|Cortes M.|Fuentealba E.|Pérez F.J.	Universidad Complutense de Madrid|Universidad de Antofagasta|Solar Energy Research Center (SERC-Chile)	Spain|Chile|Chile	2015	Corrosion properties of a ternary nitrate/nitrite molten salt inconcentrated solar technology	Renewable Energy	80	NA	177-183
2-s2.0-84923252629	10.3390/su7022259	Deutz P.|Ioppolo G.	University of Hull|Università degli Studi di Messina	United Kingdom|Italy	2015	From theory to practice: Enhancing the potential policy impact of industrial ecology	Sustainability (Switzerland)	7	2	2259-2273
2-s2.0-84923253293	10.1016/j.solener.2015.01.019	Xi X.|Chen X.|Zhang S.|Li W.|Shi Z.|Li G.	Jiangnan University|Jiangsu Provincial Research Center of Light Industrial Optoelectronic Engineering and Technology|Suntech Power Co., Ltd.	China|China|China	2015	The investigation on the front surface field of aluminum rear emitter N-type silicon solar cells	Solar Energy	114	NA	198-205
2-s2.0-84923254231	10.1007/s11708-015-0345-y	Kumar D.|Mohanta D.K.|Reddy M.J.B.	Indian Institute of Technology Bhubaneswar|Birla Institute of Technology, Mesra|National Institute of Technology Tiruchirappalli	India|India|India	2015	Intelligent optimization of renewable resource mixes incorporating the effect of fuel risk, fuel cost and CO<inf>2</inf> emission	Frontiers in Energy	9	1	91-105
2-s2.0-84923264645	10.1016/j.solener.2015.01.004	Parkin R.E.	University of Massachusetts System	United States	2015	A note on the extinction coefficient and absorptivity of glass	Solar Energy	114	NA	196-197
2-s2.0-84923265091	10.1016/j.renene.2015.01.046	Zagouras A.|Kolovos A.|Coimbra C.F.M.	UC San Diego Jacobs School of Engineering|SpaceTimeWorks, LLC	United States|United States	2015	Objective framework for optimal distribution of solar irradiance monitoring networks	Renewable Energy	80	NA	153-165
2-s2.0-84923271003	10.1016/j.renene.2015.02.010	De Felice M.|Petitta M.|Ruti P.M.	Eurac Research|Ente Per Le Nuove Tecnologie, l'Energia e l'Ambiente	Italy|Italy	2015	Short-term predictability of photovoltaic production over Italy	Renewable Energy	80	NA	197-204
2-s2.0-84923276843	10.1016/j.jeem.2014.12.001	Ekeland I.|Karp L.|Sumaila R.	University of California, Berkeley|The University of British Columbia|Université Paris-Dauphine|Frisch Centre for Economic Research	United States|Canada|France|Norway	2015	Equilibrium resource management with altruistic overlapping generations	Journal of Environmental Economics and Management	70	NA	1-16
2-s2.0-84923281195	10.1111/jiec.12159	Golev A.|Corder G.D.|Giurco D.P.	The University of Queensland|University of Technology Sydney	Australia|Australia	2015	Barriers to Industrial Symbiosis: Insights from the Use of a Maturity Grid	Journal of Industrial Ecology	19	1	141-153
2-s2.0-84923290917	10.1021/ef502393k	Roby S.H.|Dutta M.|Zhu Y.|Pathiparampil A.	Chevron Corporation	United States	2015	Development of an acid titration for fast pyrolysis oil	Energy and Fuels	29	2	858-862
2-s2.0-84923299585	10.1016/j.oceaneng.2015.01.009	Birjandi A.H.|Chatoorgoon V.|Bibeau E.L.	University of Manitoba	Canada	2015	Marine kinetic turbine operation in the wake zone	Ocean Engineering	97	NA	145-155
2-s2.0-84923315853	10.1016/j.jeem.2015.01.004	Lei Z.|Shcherbakova A.V.	The Naveen Jindal School of Management|Pennsylvania State University	United States|United States	2015	Revealing climate change opinions through investment behavior: Evidence from Fukushima	Journal of Environmental Economics and Management	70	NA	92-108
2-s2.0-84923316636	10.1016/j.renene.2015.01.069	Larsén X.G.|Kalogeri C.|Galanis G.|Kallos G.	Hellenic Naval Academy|National and Kapodistrian University of Athens|Technical University of Denmark	Greece|Greece|Denmark	2015	A statistical methodology for the estimation of extreme wave conditions for offshore renewable applications	Renewable Energy	80	NA	205-218
2-s2.0-84923321984	10.1007/s11869-015-0325-8	Shih Y.H.|Kasaon S.J.|Tseng C.H.|Wang H.C.|Chen L.L.|Chang Y.M.	National Taipei University of Technology|Sophia University	Taiwan|Japan	2016	Health risks and economic costs of exposure to PCDD/Fs from open burning: a case study in Nairobi, Kenya	Air Quality, Atmosphere and Health	9	2	201-211
2-s2.0-84923324371	10.1080/10485236.2015.11090961	Anderson W.C.	NA	NA	2015	The challenges facing comprehensive energy policy	Strategic Planning for Energy and the Environment	34	3	72-80
2-s2.0-84923327016	10.1016/j.tra.2015.02.001	Marufuzzaman M.|Ekşioğlu S.D.|Hernandez R.	Clemson University|University of Louisiana at Lafayette|Mississippi State University	United States|United States|United States	2015	Truck versus pipeline transportation cost analysis of wastewater sludge	Transportation Research Part A: Policy and Practice	74	NA	14-30
2-s2.0-84923337345	10.1002/pola.27516	Nguyen T.L.|Song S.|Ko S.J.|Choi H.|Jeong J.E.|Kim T.|Hwang S.|Kim J.Y.|Woo H.Y.	Ulsan National Institute of Science and Technology|Pusan National University	South Korea|South Korea	2015	Benzodithiophene-thiophene-based photovoltaic polymers with different side-chains	Journal of Polymer Science, Part A: Polymer Chemistry	53	7	854-862
2-s2.0-84923337828	NA	Rahim N.I.A.|Dzahir M.I.H.M.|Othman W.N.H.W.	Universiti Malaysia Perlis	Malaysia	2015	Optimization study for butanol extraction from butanol-water using fatty acid methyl ester (FAME) as solvent	Malaysian Journal of Analytical Sciences	19	1	1-7
2-s2.0-84923339205	NA	Al-Oqla F.M.|Salit M.S.|Ishak M.R.|Aziz N.A.	Universiti Putra Malaysia	Malaysia	2015	A novel evaluation tool for enhancing the selection of natural fibers for polymeric composites based on fiber moisture content criterion	BioResources	10	1	299-312
2-s2.0-84923340510	10.1002/sres.2330	Laurenti R.|Singh J.|Sinha R.|Potting J.|Frostell B.	IVL Svenska Miljoinstitutet|The Royal Institute of Technology (KTH)	Sweden|Sweden	2016	Unintended Environmental Consequences of Improvement Actions: A Qualitative Analysis of Systems' Structure and Behavior	Systems Research and Behavioral Science	33	3	381-399
2-s2.0-84923344688	10.1039/c4tb01844c	Kashyap S.|Jayakannan M.	Indian Institute of Science Education and Research Pune	India	2015	Super LCST thermo-responsive nanoparticle assembly for ATP binding through the Hofmeister effect	Journal of Materials Chemistry B	3	9	1957-1967
2-s2.0-84923352389	10.1016/S1876-3804(15)60002-7	Zou C.|Zhai G.|Zhang G.|Wang H.|Zhang G.|Li J.|Wang Z.|Wen Z.|Ma F.|Liang Y.|Yang Z.|Li X.|Liang K.	Research Institute of Petroleum Exploration and Development|Chinese National Petroleum Corporation Advisory Center	China|China	2015	Formation, distribution, potential and prediction of global conventional and unconventional hydrocarbon resources	Petroleum Exploration and Development	42	1	14-28
2-s2.0-84923355219	10.1016/j.biortech.2015.01.032	Jiang L.|Zheng A.|Zhao Z.|He F.|Li H.|Liu W.	Guangzhou Institute of Energy Conversion of the Chinese Academy of Sciences	China	2015	Obtaining fermentable sugars by dilute acid hydrolysis of hemicellulose and fast pyrolysis of cellulose	Bioresource Technology	182	NA	364-367
2-s2.0-84923364596	10.1039/c4gc01208a	George A.|Brandt A.|Tran K.|Zahari S.M.S.N.S.|Klein-Marcuschamer D.|Sun N.|Sathitsuksanoh N.|Shi J.|Stavila V.|Parthasarathi R.|Singh S.|Holmes B.M.|Welton T.|Simmons B.A.|Hallett J.P.	Joint BioEnergy Institute|Imperial College London	United States|United Kingdom	2015	Design of low-cost ionic liquids for lignocellulosic biomass pretreatment	Green Chemistry	17	3	1728-1734
2-s2.0-84923367149	10.1016/j.landurbplan.2015.02.001	Watson J.J.W.|Hudson M.D.	High Speed Two (HS2) Ltd|University of Southampton	United Kingdom|United Kingdom	2015	Regional Scale wind farm and solar farm suitability assessment using GIS-assisted multi-criteria evaluation	Landscape and Urban Planning	138	NA	20-31
2-s2.0-84923367693	10.1016/j.jenvman.2015.02.017	Haas J.|Olivares M.A.|Palma-Behnke R.	Universidad de Chile	Chile	2015	Grid-wide subdaily hydrologic alteration under massive wind power penetration in Chile	Journal of Environmental Management	154	NA	183-189
2-s2.0-84923368046	10.1016/j.apenergy.2015.02.032	Ait Maatallah O.|Achuthan A.|Janoyan K.|Marzocca P.	Clarkson University|RMIT University	United States|Australia	2015	Recursive wind speed forecasting based on Hammerstein Auto-Regressive model	Applied Energy	145	NA	191-197
2-s2.0-84923371630	10.1007/s13235-014-0113-3	Koulovatianos C.	University of Luxembourg	Luxembourg	2015	Strategic Exploitation of a Common-Property Resource Under Rational Learning About its Reproduction	Dynamic Games and Applications	5	1	94-119
2-s2.0-84923376810	10.1016/j.resconrec.2015.01.003	Dwivedy M.|Suchde P.|Mittal R.K.	BML Munjal University|Birla Institute of Technology and Science, Pilani	India|India	2015	Modeling and assessment of e-waste take-back strategies in India	Resources, Conservation and Recycling	96	NA	11-18
2-s2.0-84923429789	10.17730/humo.74.1.x55m464806q67156	Landolt G.|Haller T.	University of Bern	Switzerland	2015	Alpine common property institutions under change: Conditions for successful and unsuccessful collective action by alpine farmers in the Canton of Grisons, Switzerland	Human Organization	74	1	100-111
2-s2.0-84923488081	10.1016/j.energy.2015.02.005	Stanek W.|Gazda W.|Kostowski W.	Silesian University of Technology	Poland	2015	Thermo-ecological assessment of CCHP (combined cold-heat-and-power) plant supported with renewable energy	Energy	92	NA	279-289
2-s2.0-84923544603	10.1016/j.landusepol.2015.01.028	Troost C.|Walter T.|Berger T.	Universität Hohenheim	Germany	2015	Climate, energy and environmental policies in agriculture: Simulating likely farmer responses in Southwest Germany	Land Use Policy	46	NA	50-64
2-s2.0-84923546630	10.1016/j.ibiod.2015.02.016	Postemsky P.D.|Curvetto N.R.	Centro de Recursos Naturales Renovables de la Zona Semiárida	Argentina	2015	Solid-state fermentation of cereal grains and sunflower seed hulls by Grifola gargal and Grifola sordulenta	International Biodeterioration and Biodegradation	100	NA	52-61
2-s2.0-84923574852	10.1016/j.renene.2015.02.011	Kabir A.|Lemongo-Tchamba I.|Fernandez A.	North Carolina Agricultural and Technical State University	United States	2015	An assessment of available ocean current hydrokinetic energy near the North Carolina shore	Renewable Energy	80	NA	301-307
2-s2.0-84923577239	10.1016/j.biombioe.2015.02.001	Natelson R.H.|Wang W.C.|Roberts W.L.|Zering K.D.	King Abdullah University of Science and Technology|National Cheng Kung University|NC State University	Saudi Arabia|Taiwan|United States	2015	Technoeconomic analysis of jet fuel production from hydrolysis, decarboxylation, and reforming of camelina oil	Biomass and Bioenergy	75	NA	23-34
2-s2.0-84923582774	10.1080/08941920.2014.933923	Burningham K.|Barnett J.|Walker G.	Lancaster Environment Centre|University of Bath|University of Surrey	United Kingdom|United Kingdom|United Kingdom	2015	An Array of Deficits: Unpacking NIMBY Discourses in Wind Energy Developers’ Conceptualizations of Their Local Opponents	Society and Natural Resources	28	3	246-260
2-s2.0-84923620593	10.1016/j.biombioe.2015.01.023	Boldrin A.|Astrup T.	Technical University of Denmark	Denmark	2015	GHG sustainability compliance of rapeseed-based biofuels produced in a Danish multi-output biorefinery system	Biomass and Bioenergy	75	NA	83-93
2-s2.0-84923650171	NA	Wang W.|Meng X.|Min D.|Song J.|Jin Y.	Nanjing Forestry University	China	2015	Effects of green liquor pretreatment on the chemical composition and enzymatic hydrolysis of several lignocellulosic biomasses	BioResources	10	1	709-720
2-s2.0-84923651930	10.15376/biores.10.1.1696-1715	Zhu W.|Theliander H.	Chalmers University of Technology	Sweden	2015	Precipitation of lignin from softwood black liquor: An investigation of the equilibrium and molecular properties of lignin	BioResources	10	1	1696-1714
2-s2.0-84923673715	10.1021/ed500540t	Smith M.K.|Angle S.R.|Northrop B.H.	Wesleyan University Middletown|MIDDLETOWN	United States|United States	2015	Preparation and analysis of cyclodextrin-based metal-organic frameworks: Laboratory experiments adaptable for high school through advanced undergraduate students	Journal of Chemical Education	92	2	368-372
2-s2.0-84923675813	10.1016/j.ocecoaman.2015.02.005	Fetanat A.|Khorasaninejad E.	Islamic Azad University, Behbahan Branch	Iran	2015	A novel hybrid MCDM approach for offshore wind farm site selection: A case study of Iran	Ocean and Coastal Management	109	NA	17-28
2-s2.0-84923677543	10.15376/biores.10.1.1408-1423	Šurina I.|Jablonskỳ M.|Ház A.|Sladková A.|Briškárová A.|Kačík F.|Šima J.	Technical University in Zvolen|Slovak University of Technology in Bratislava	Slovakia|Slovakia	2015	Characterization of non-wood lignin precipitated with sulphuric acid of various concentrations	BioResources	10	1	1408-1423
2-s2.0-84923689730	10.1007/s11998-014-9630-7	Srivastava R.|Srivastava D.	Harcourt Butler Technical University	India	2015	Mechanical, chemical, and curing characteristics of cardanol–furfural-based novolac resin for application in green coatings	Journal of Behavioral Education	24	1	303-311
2-s2.0-84923699167	10.1016/j.solener.2015.02.001	Wu Z.|Xia X.	University of Pretoria	South Africa	2015	Optimal switching renewable energy system for demand side management	Solar Energy	114	NA	278-288
2-s2.0-84923702337	10.1007/s12155-014-9491-z	Gallagher J.A.|Turner L.B.|Cairns A.J.|Farrell M.|Lovatt J.A.|Skøt K.|Armstead I.P.|Humphreys M.O.|Roldan-Ruiz I.	Institute of Biological, Environmental and Rural Sciences|Instituut voor Landbouw- en Visserijonderzoek	United Kingdom|Belgium	2015	Genetic Differentiation in Response to Selection for Water-Soluble Carbohydrate Content in Perennial Ryegrass (Lolium perenne L.)	Bioenergy Research	8	1	77-90
2-s2.0-84923768515	10.5194/hess-19-1055-2015	Altchenko Y.|Villholth K.G.	Milieux Environnementaux, Transferts et Interactions dans les Hydrosystèmes et les Sols|International Water Management Institute, Pretoria|Ministère en charge de l'Agriculture	France|South Africa|France	2015	Mapping irrigation potential from renewable groundwater in Africa-A quantitative hydrological approach	Hydrology and Earth System Sciences	19	2	1055-1067
2-s2.0-84923776728	10.1016/j.enconman.2015.02.042	Alavi S.A.|Ahmadian A.|Aliakbar-Golkar M.	K. N. Toosi University of Technology	Iran	2015	Optimal probabilistic energy management in a typical micro-grid based-on robust optimization and point estimate method	Energy Conversion and Management	95	NA	314-325
2-s2.0-84923782801	10.13671/j.hjkxxb.2014.0879	Wu Y.|Wang Z.|Liu L.|Deng H.|Zhao F.	Nanjing Normal University|Chinese Academy of Sciences|Fujian Normal University	China|China|China	2015	Resource recovery of swine wastewater using photo microbial fuel cells	Huanjing Kexue Xuebao/Acta Scientiae Circumstantiae	35	2	456-460
2-s2.0-84923802588	10.1080/21681015.2014.1000401	Niekamp S.|Bharadwaj U.R.|Sadhukhan J.|Chryssanthopoulos M.K.	University of Surrey|The Welding Institute, Cambridge	United Kingdom|United Kingdom	2015	A multi-criteria decision support framework for sustainable asset management and challenges in its application	Journal of Industrial and Production Engineering	32	1	23-36
2-s2.0-84923813485	10.1080/21681015.2014.1000398	Domingo L.|Buckingham M.|Dekoninck E.|Cornwell H.	University of Bath	United Kingdom	2015	The importance of understanding the business context when planning eco-design activities	Journal of Industrial and Production Engineering	32	1	3-11
2-s2.0-84923834712	10.1080/09593330.2014.982208	Zhang Z.|Zhang L.|Yin Y.|Liang X.|Li A.	Dalian University of Technology	China	2015	The recycling of incinerated sewage sludge ash as a raw material for CaO-Al<inf>2</inf>O<inf>3</inf>-SiO<inf>2</inf>-P<inf>2</inf>O<inf>5</inf> glass-ceramic production	Environmental Technology (United Kingdom)	36	9	1098-1103
2-s2.0-84923846184	10.1016/j.jclepro.2014.09.031	Salazar C.|Lelah A.|Brissaud D.	Université Grenoble Alpes	France	2015	Eco-designing product service systems by degrading functions while maintaining user satisfaction	Journal of Cleaner Production	87	1	452-462
2-s2.0-84923847694	10.1016/j.jclepro.2014.10.023	Del Pero F.|Delogu M.|Pierini M.|Bonaffini D.	Università degli Studi di Firenze|ANSALDOBREDA	Italy|Italy	2015	Life Cycle Assessment of a heavy metro train	Journal of Cleaner Production	87	1	787-799
2-s2.0-84923848799	10.1016/j.jup.2014.08.004	Wolf A.|Wenzel L.	Hamburgisches WeltWirtschaftsInstitut gemeinnützige GmbH (HWWI)	Germany	2016	Regional diversity in the costs of electricity outages: Results for German counties	Utilities Policy	43	NA	195-205
2-s2.0-84923860432	NA	Raghavendra V.B.|Sunayana N.|Lokesh S.	University of Mysore|Teresian College	India|India	2015	Endophytic Fungal Communities associated with Degradation of Polyurethane in in-vitro	Research Journal of Chemistry and Environment	19	2	1-9
2-s2.0-84923861424	10.1016/j.apenergy.2015.01.105	Li Y.|Lukszo Z.|Weijnen M.	Faculteit Techniek, Bestuur en Management, TU Delft	Netherlands	2015	The implications of CO<inf>2</inf> price for China's power sector decarbonization	Applied Energy	146	NA	53-64
2-s2.0-84923862249	10.1126/science.aaa3145	Liu J.|Liu Y.|Liu N.|Han Y.|Zhang X.|Huang H.|Lifshitz Y.|Lee S.T.|Zhong J.|Kang Z.	Technion - Israel Institute of Technology|Soochow University	Israel|China	2015	Metal-free efficient photocatalyst for stable visible water splitting via a two-electron pathway	Science	347	6225	970-974
2-s2.0-84923862608	10.1016/j.molcata.2015.02.010	El Karroumi J.|El Haib A.|Manoury E.|Benharref A.|Daran J.C.|Gouygou M.|Urrutigoïty M.	Faculté des Sciences Semlalia|Université Toulouse III - Paul Sabatier|LCC Laboratoire de Chimie de Coordination	Morocco|France|France	2015	Selectivity controlled by ligand tuning in the palladium-catalysed cyclocarbonylation: Synthesis of new γ and δ lactones from a natural sesquiterpene	Journal of Molecular Catalysis A: Chemical	401	NA	18-26
2-s2.0-84923867520	10.1109/TPWRS.2014.2335992	Shafie-Khah M.|Catalão J.P.S.	Universidade de Lisboa|Instituto de Engenharia de Sistemas e Computadores Investigação e Desenvolvimento em Lisboa|Universidade da Beira Interior	Portugal|Portugal|Portugal	2015	A stochastic multi-layer agent-based model to study electricity market participants behavior	IEEE Transactions on Power Systems	30	2	867-881
2-s2.0-84923868197	NA	Di Fulvio F.|Eriksson G.|Bergström D.	Sveriges lantbruksuniversitet	Sweden	2015	Effects of wood properties and chipping length on the operational efficiency of a 30 kw electric disc chipper	Croatian Journal of Forest Engineering	36	1	85-100
2-s2.0-84923872642	10.1016/j.polymer.2015.01.080	Papageorgiou G.Z.|Papageorgiou D.G.|Tsanaktsis V.|Bikiaris D.N.	Aristotle University of Thessaloniki|University of Ioannina	Greece|Greece	2015	Synthesis of the bio-based polyester poly(propylene 2,5-furan dicarboxylate). Comparison of thermal behavior and solid state structure with its terephthalate and naphthalate homologues	Polymer	62	NA	28-38
2-s2.0-84923873693	10.1109/TPEL.2014.2344016	Zhang X.|Gong C.|Yao Z.	Yancheng Institute of Technology|Jiangsu Ocean University|Nanjing University of Aeronautics and Astronautics	China|China|China	2015	Three-level DC converter for balancing DC 800-V voltage	IEEE Transactions on Power Electronics	30	7	3499-3507
2-s2.0-84923875712	10.1016/j.atmosenv.2015.02.054	Na K.|Biswas S.|Robertson W.|Sahay K.|Okamoto R.|Mitchell A.|Lemieux S.	Air Resources Board|Industrial Strategies Division|Emissions Compliance	United States|United States|United States	2015	Impact of biodiesel and renewable diesel on emissions of regulated pollutants and greenhouse gases on a 2000 heavy duty diesel truck	Atmospheric Environment	107	NA	307-314
2-s2.0-84923878945	10.1080/14693062.2015.1011599	Lin W.|Gu A.|Wang X.|Liu B.	SciencesPo Paris|Tsinghua University	France|China	2016	Aligning emissions trading and feed-in tariffs in China	Climate Policy	16	4	434-455
2-s2.0-84923879455	10.1021/sc500772w	Van Zandvoort I.|Van Eck E.R.H.|De Peinder P.|Heeres H.J.|Bruijnincx P.C.A.|Weckhuysen B.M.	Debye Instituut voor Nanomaterialen Wetenschap|Radboud Universiteit|Rijksuniversiteit Groningen|VibSpec	Netherlands|Netherlands|Netherlands|Netherlands	2015	Full, reactive solubilization of humin byproducts by alkaline treatment and characterization of the alkali-treated humins formed	ACS Sustainable Chemistry and Engineering	3	3	533-543
2-s2.0-84923883649	10.1016/j.biortech.2015.01.136	Silva-Fernandes T.|Duarte L.C.|Carvalheiro F.|Marques S.|Loureiro-Dias M.C.|Fonseca C.|Gírio F.	Laboratório Nacional de Energia e Geologia|Instituto Superior de Agronomia, Universidade de Lisboa	Portugal|Portugal	2015	Biorefining strategy for maximal monosaccharide recovery from three different feedstocks: EUCALYPTUS residues, wheat straw and olive tree pruning	Bioresource Technology	183	NA	203-212
2-s2.0-84923884275	10.1016/j.renene.2015.02.027	Guerrero-Rodríguez N.F.|Rey-Boué A.B.|Herrero-de Lucas L.C.|Martinez-Rodrigo F.	Universidad de Valladolid|Universidad Politecnica de Cartagena	Spain|Spain	2015	Control and synchronization algorithms for a grid-connected photovoltaic system under harmonic distortions, frequency variations and unbalances	Renewable Energy	80	NA	380-395
2-s2.0-84923884991	10.1017/S0143814X15000033	Kim S.E.|Urpelainen J.|Yang J.	Columbia University	United States	2016	Electric utilities and American climate policy: Lobbying by expected winners and losers	Journal of Public Policy	36	2	251-275
2-s2.0-84923885149	10.1080/14786451.2015.1017497	Iqbal A.|Arif M.S.B.|Ayob S.M.|Siddiqui K.	Integral University|Qatar University|Universiti Teknologi Malaysia	India|Qatar|Malaysia	2017	Analysis of a solar PV/battery/DG set-based hybrid system for a typical telecom load: a case study	International Journal of Sustainable Energy	36	3	259-276
2-s2.0-84923902748	10.1016/j.apenergy.2015.01.085	Giannuzzi A.|Diolaiti E.|Lombini M.|De Rosa A.|Marano B.|Bregoli G.|Cosentino G.|Foppiani I.|Schreiber L.	INAF Istituto di Astrofisica Spaziale e Fisica Cosmica, Bologna|Alma Mater Studiorum Università di Bologna|Osservatorio Astronomico Di Bologna	Italy|Italy|Italy	2015	Enhancing the efficiency of solar concentrators by controlled optical aberrations: Method and photovoltaic application	Applied Energy	145	NA	211-222
2-s2.0-84923912065	10.1016/j.biortech.2015.01.059	Silva-Fernandes T.|Duarte L.C.|Carvalheiro F.|Loureiro-Dias M.C.|Fonseca C.|Gírio F.	Laboratório Nacional de Energia e Geologia|Instituto Superior de Agronomia, Universidade de Lisboa	Portugal|Portugal	2015	Hydrothermal pretreatment of several lignocellulosic mixtures containing wheat straw and two hardwood residues available in Southern Europe	Bioresource Technology	183	NA	213-220
2-s2.0-84923927656	10.1016/j.renene.2015.02.028	Santos C.E.d.|Silva J.d.|Zinani F.|Wander P.|Gomes L.P.	Universidade do Vale do Rio dos Sinos	Brazil	2015	Oil from the acid silage of Nile tilapia waste: Physicochemical characteristics for its application as biofuel	Renewable Energy	80	NA	331-337
2-s2.0-84923949483	10.1016/j.jclepro.2014.10.077	Kebaïli O.|Mouret M.|Arabia N.|Cassagnabere F.	Université Fédérale Toulouse Midi-Pyrénées|Université Badji Mokhtar - Annaba	France|Algeria	2015	Adverse effect of the mass substitution of natural aggregates by air-dried recycled concrete aggregates on the self-compacting ability of concrete: Evidence and analysis through an example	Journal of Cleaner Production	87	1	752-761
2-s2.0-84924001662	10.1016/j.jclepro.2014.10.056	Benetto E.|Jury C.|Igos E.|Carton J.|Hild P.|Vergne C.|Di Martino J.	Luxembourg Institute of Science and Technology	Luxembourg	2015	Using atmospheric plasma to design multilayer film from polylactic acid and thermoplastic starch: A screening life cycle assessment	Journal of Cleaner Production	87	1	953-960
2-s2.0-84924014988	10.1016/j.jclepro.2014.10.059	Ma S.|Hu S.|Chen D.|Zhu B.	Tsinghua University	China	2015	A case study of a phosphorus chemical firm's application of resource efficiency and eco-efficiency in industrial metabolism under circular economy	Journal of Cleaner Production	87	1	839-849
2-s2.0-84924028210	10.1021/es505807a	Manser N.D.|Wald I.|Ergas S.J.|Izurieta R.|Mihelcic J.R.	University of South Florida Health|University of South Florida, Tampa	United States|United States	2015	Assessing the fate of Ascaris suum ova during mesophilic anaerobic digestion	Environmental Science and Technology	49	5	3128-3135
2-s2.0-84924029391	10.1021/es504984q	Neumann A.|Wu L.|Li W.|Beard B.L.|Johnson C.M.|Rosso K.M.|Frierdich A.J.|Scherer M.M.	Nanjing University|University of Wisconsin-Madison|University of Iowa|Pacific Northwest National Laboratory|University of Waterloo|Newcastle University	China|United States|United States|United States|Canada|United Kingdom	2015	Atom exchange between aqueous Fe(II) and structural Fe in clay minerals	Environmental Science and Technology	49	5	2786-2795
2-s2.0-84924032668	10.1365/s35147-015-1249-9	Beutel W.G.|Wunsch W.	EnBW Energie Baden-Württemberg AG	Germany	2015	Electrical and control technological concept of the new 5th turbine at the Iffezheim hydropower plant	WasserWirtschaft	105	1-2	70-75
2-s2.0-84924038270	10.1016/j.jprot.2015.02.007	Adav S.S.|Ravindran A.|Sze S.K.	School of Biological Sciences	Singapore	2015	Quantitative proteomic study of Aspergillus Fumigatus secretome revealed deamidation of secretory enzymes	Journal of Proteomics	119	NA	154-168
2-s2.0-84924045402	10.1016/j.conbuildmat.2015.02.045	Benitha Sandrine U.|Isabelle V.|Ton Hoang M.|Maalouf C.	Institut de Thermique, Mécanique, Matériaux (ITheMM)|Université de Reims Champagne-Ardenne	France|France	2015	Influence of chemical modification on hemp-starch concrete	Construction and Building Materials	81	NA	208-215
2-s2.0-84924045969	10.1016/j.atmosenv.2015.02.073	Huo H.|Cai H.|Zhang Q.|Liu F.|He K.	Argonne National Laboratory|Tsinghua University	United States|China	2015	Life-cycle assessment of greenhouse gas and air emissions of electric vehicles: A comparison between China and the U.S.	Atmospheric Environment	108	NA	107-116
2-s2.0-84924048162	10.1007/s12010-015-1481-x	Dai J.Y.|Zhao P.|Cheng X.L.|Xiu Z.L.	Dalian University of Technology	China	2015	Enhanced Production of 2,3-Butanediol from Sugarcane Molasses	Applied Biochemistry and Biotechnology	175	6	3014-3024
2-s2.0-84924050399	10.1365/s35147-015-1247-y	Moosmann J.	Andritz Hydro GmbH	Austria	2015	The electromechanical equipment for the extension of the Iffezheim Rhine hydropower plant by a 5<sup>th</sup> turbine	WasserWirtschaft	105	1-2	59-64
2-s2.0-84924050491	10.1007/s12221-015-0196-5	Flores Ramirez N.|Sanchez Hernandez Y.|Cruz de Leon J.|Vasquez Garcia S.R.|Domratcheva Lvova L.|Garcia Gonzalez L.	Universidad Michoacana de San Nicolás de Hidalgo|Universidad Veracruzana	Mexico|Mexico	2015	Composites from water hyacinth (Eichhornea crassipe) and polyester resin	Fibers and Polymers	16	1	196-200
2-s2.0-84924050877	10.1365/s35147-015-1246-z	Kamuf I.|Kronberger K.	EnBW Energie Baden-Württemberg AG|Schleith GmbH	Germany|Germany	2015	Special features of the extension of the RKI hydropower plant by a 5<sup>th</sup> unit	WasserWirtschaft	105	1-2	53-58
2-s2.0-84924053814	10.1021/es5056116	Serejo M.L.|Posadas E.|Boncz M.A.|Blanco S.|García-Encina P.|Muñoz R.	Universidad de Valladolid|Universidad de León|Universidade Federal de Mato Grosso do Sul	Spain|Spain|Brazil	2015	Influence of biogas flow rate on biomass composition during the optimization of biogas upgrading in microalgal-bacterial processes	Environmental Science and Technology	49	5	3228-3236
2-s2.0-84924059170	10.1365/s35147-015-1243-2	Molck M.|Göhl C.|Zimmermann F.	RMD-Consult GmbH	Germany	2015	Basic design and planning of structural framework for the 5th turbine at Rheinkraftwerk Iffezheim - 2<sup>nd</sup> planning phase	WasserWirtschaft	105	1-2	30-35
2-s2.0-84924059201	10.1016/j.jglr.2014.11.019	Kelly B.|Keeler B.|Helm G.|Krantzberg G.|Lyon T.|Mabee W.	PJM Interconnection|McMaster University|University of Minnesota Twin Cities|Stephen M. Ross School of Business|Queen’s University|University of Waterloo	United States|Canada|United States|United States|Canada|Canada	2015	Energy as a driver of change in the Great Lakes-St. Lawrence River Basin	Journal of Great Lakes Research	41	S1	59-68
2-s2.0-84924061167	10.1365/s35147-015-1250-3	Ittel G.|Hartmann F.	EnBW Energie Baden-Württemberg AG|Regierungspräsidium Karlsruhe	Germany|Germany	2015	Extension of the Iffezheim Rhine hydropower plant by a 5<sup>th</sup> unit - Accompanying environmental measures	WasserWirtschaft	105	1-2	76-81
2-s2.0-84924064341	10.1365/s35147-015-1242-3	Molck M.|Göhl C.|Zimmermann F.	RMD-Consult GmbH	Germany	2015	Basic design and planning of structural framework for the 5<sup>th</sup> turbine at Rheinkraftwerk Iffezheim - 1<sup>st</sup> planning phase	WasserWirtschaft	105	1-2	23-29
2-s2.0-84924065305	10.1016/j.enzmictec.2015.02.003	Cheng D.|Wang R.|Prather K.J.|Chow K.L.|Hsing I.M.	Massachusetts Institute of Technology|Hong Kong University of Science and Technology	United States|Hong Kong	2015	Tackling codon usage bias for heterologous expression in Rhodobacter sphaeroides by supplementation of rare tRNAs	Enzyme and Microbial Technology	72	NA	25
2-s2.0-84924067761	10.1365/s35147-015-1248-x	Rusch K.|Ittel G.	EnBW Energie Baden-Württemberg AG|Hans Künz GmbH	Germany|Austria	2015	Special solutions for the hydro-mechanical construction and for the crane equipment adopted for the construction of the 5<sup>th</sup> turbine of the Rheinkraftwerk Iffezheim	WasserWirtschaft	105	1-2	65-69
2-s2.0-84924069231	10.1016/j.nantod.2014.09.009	Parisi C.|Vigani M.|Rodríguez-Cerezo E.	European Commission Joint Research Centre	Belgium	2015	Agricultural nanotechnologies: What are the current possibilities?	Nano Today	10	2	124-127
2-s2.0-84924069319	10.1021/es504920d	Beery J.A.|Day J.E.	Faculty of Architecture, Building and Planning	Australia	2015	Community investment in wind farms: Funding structure effects in wind energy infrastructure development	Environmental Science and Technology	49	5	2648-2655
2-s2.0-84924072254	10.1002/mabi.201400324	Demirel M.C.|Cetinkaya M.|Pena-Francesch A.|Jung H.	Huck Institutes of the Life Sciences|BASF SE|Pennsylvania State University	United States|Germany|United States	2015	Recent advances in nanoscale bioinspired materials	Macromolecular Bioscience	15	3	300-311
2-s2.0-84924079634	10.1007/s40095-014-0146-9	Hongsiri W.|Danon B.|de Jong W.	TU Delft - Department of Process &amp; Energy	Netherlands	2015	The effects of combined catalysis of oxalic acid and seawater on the kinetics of xylose and arabinose dehydration to furfural	International Journal of Energy and Environmental Engineering	6	1	21-30
2-s2.0-84924086546	10.1016/j.eaef.2015.01.008	Sakthiselvan P.|Madhumathi R.|Partha N.	Alagappa College of Technology	India	2015	Eco friendly bio-butanol from sunflower oil sludge with production of xylanase	Engineering in Agriculture, Environment and Food	8	4	212-221
2-s2.0-84924086589	10.1365/s35147-015-1240-5	Ittel G.	EnBW Energie Baden-Württemberg AG	Germany	2015	Planning and construction of a 5<sup>th</sup> turbine in the Rheinkraftwerk Iffezheim hydropower plant	WasserWirtschaft	105	1-2	12-17
2-s2.0-84924086776	10.1007/s12010-014-1468-z	Liu Y.|Song J.|Tan T.|Liu L.	Beijing University of Chemical Technology	China	2015	Production of Fumaric Acid from l-Malic Acid by Solvent Engineering Using a Recombinant Thermostable Fumarase from Thermus thermophilus HB8	Applied Biochemistry and Biotechnology	175	6	2823-2831
2-s2.0-84924090337	10.13545/j.cnki.jmse.2015.01.012	Ma L.|Li K.|Peng H.|Ding X.|Xiao S.	China University of Mining and Technology	China	2015	Study on pillar mining technique for bottom thin coal seam in surface coal mine adopting stripping technology	Caikuang yu Anquan Gongcheng Xuebao/Journal of Mining and Safety Engineering	32	1
2-s2.0-84924095049	10.1111/geoj.12140	Oteng-Ababio M.|Owusu G.|Chama M.	University of Ghana	Ghana	2016	Intelligent enterprise: wasting, valuing and re-valuing waste electrical and electronic equipment	Geographical Journal	182	3	265-275
2-s2.0-84924099332	10.1016/j.apenergy.2015.01.067	Ying P.|Chen Y.K.|Xu Y.G.|Tian Y.	University of Hertfordshire	United Kingdom	2015	Computational and experimental investigations of an omni-flow wind turbine	Applied Energy	146	NA	74-83
2-s2.0-84924103704	10.1016/j.apenergy.2015.02.008	Mohamed A.M.A.|Al-Habaibeh A.|Abdo H.|Elabar S.	Nottingham Business School|University of Benghazi|Innovative and Sustainable Built Environment Technologies Research Group (iSBET)	United Kingdom|Libya|United Kingdom	2015	Towards exporting renewable energy from MENA region to Europe: An investigation into domestic energy use and householders' energy behaviour in Libya	Applied Energy	146	NA	247-262
2-s2.0-84924107934	10.1038/ncomms7391	Kim J.|Hong Z.|Li G.|Song T.B.|Chey J.|Lee Y.S.|You J.|Chen C.C.|Sadana D.K.|Yang Y.	University of California, Los Angeles|IBM Thomas J. Watson Research Center	United States|United States	2015	10.5% efficient polymer and amorphous silicon hybrid tandem photovoltaic cell	Nature Communications	6	NA
2-s2.0-84924112726	10.1016/j.apenergy.2015.01.076	Shahmohammadi M.S.|Mohd. Yusuff R.|Keyhanian S.|Shakouri H.	Universiti Putra Malaysia|University of Tehran|The University of British Columbia|Rijksuniversiteit Groningen	Malaysia|Iran|Canada|Netherlands	2015	A decision support system for evaluating effects of Feed-in Tariff mechanism: Dynamic modeling of Malaysia's electricity generation mix	Applied Energy	146	NA	217-229
2-s2.0-84924129199	10.1016/j.jclepro.2015.02.027	Kalmykova Y.|Rosado L.|Patrício J.	Chalmers University of Technology	Sweden	2016	Resource consumption drivers and pathways to reduction: economy, policy and lifestyle impact on material flows at the national and urban scale	Journal of Cleaner Production	132	NA	70-80
2-s2.0-84924136637	10.1016/j.apenergy.2015.02.014	Rajeev T.|Ashok S.	College of Engineering Trivandrum|National Institute of Technology Calicut	India|India	2015	Dynamic load-shifting program based on a cloud computing framework to support the integration of renewable energy sources	Applied Energy	146	NA	141-149
2-s2.0-84924136898	10.1016/j.indcrop.2015.02.063	Raman J.K.|Gnansounou E.	Ecole Polytechnique Fédérale de Lausanne	Switzerland	2015	Furfural production from empty fruit bunch - A biorefinery approach	Industrial Crops and Products	69	NA	371-377
2-s2.0-84924145656	10.1016/j.apenergy.2015.02.057	Neves D.|Pina A.|Silva C.A.	Universidade de Lisboa|Instituto Superior Técnico	Portugal|Portugal	2015	Demand response modeling: A comparison between tools	Applied Energy	146	NA	288-297
2-s2.0-84924158538	10.1155/2015/367593	Bounkhel M.|Tadj L.	Fairleigh Dickinson University|College of Sciences	United States|Saudi Arabia	2015	Optimal harvesting effort for nonlinear predictive control model for a single species fishery	Mathematical Problems in Engineering	2015	NA
2-s2.0-84924164763	10.1016/j.solener.2015.02.026	Ben-Zvi R.	Weizmann Institute of Science Israel	Israel	2015	Transient one-dimensional reactive pellet simulation	Solar Energy	115	NA	10-15
2-s2.0-84924184592	10.1002/jssc.201401243	Ohyama K.|Takasago S.|Kishikawa N.|Kuroda N.	Graduate School of Biomedical Sciences	Japan	2015	Poly(L-lactic acid)-modified silica stationary phase for reversed-phase and hydrophilic interaction liquid chromatography	Journal of Separation Science	38	5	720-723
2-s2.0-84924195216	10.1016/j.apenergy.2015.01.113	Lindström E.|Norén V.|Madsen H.	Lunds Universitet|Technical University of Denmark|Center on Renewable Energy	Sweden|Denmark|Denmark	2015	Consumption management in the Nord Pool region: A stability analysis	Applied Energy	146	NA	239-246
2-s2.0-84924203929	10.1016/j.fuel.2015.02.004	Muñoz R.|Navia R.|Ciudad G.|Tessini C.|Jeison D.|Mella R.|Rabert C.|Azócar L.	Universidad de la Frontera|Universidad Técnica Federico Santa María|Desert Bioenergy S.A.	Chile|Chile|Chile	2015	Preliminary biorefinery process proposal for protein and biofuels recovery from microalgae	Fuel	150	NA	425-433
2-s2.0-84924215033	10.1016/j.apenergy.2015.02.012	Bennett C.J.|Stewart R.A.|Lu J.W.	School of Engineering and Built Environment	Australia	2015	Development of a three-phase battery energy storage scheduling and operation system for low voltage distribution networks	Applied Energy	146	NA	122-134
2-s2.0-84924226917	10.1016/j.apenergy.2015.02.075	Herreros J.M.|Schroer K.|Sukjit E.|Tsolakis A.	University of Birmingham	United Kingdom	2015	Extending the environmental benefits of ethanol-diesel blends through DGE incorporation	Applied Energy	146	NA	335-343
2-s2.0-84924227430	10.1016/j.enpol.2015.01.030	Buryk S.|Mead D.|Mourato S.|Torriti J.	National Economic Research Associates, Inc.|Virginia Polytechnic Institute and State University|University of Reading|London School of Economics and Political Science	United States|United States|United Kingdom|United Kingdom	2015	Investigating preferences for dynamic electricity tariffs: The effect of environmental and system benefit disclosure	Energy Policy	80	NA	190-195
2-s2.0-84924228652	10.1186/s13068-015-0200-8	Mhuantong W.|Charoensawan V.|Kanokratana P.|Tangphatsornruang S.|Champreda V.	Mahidol University|Thailand National Center for Genetic Engineering and Biotechnology	Thailand|Thailand	2015	Comparative analysis of sugarcane bagasse metagenome reveals unique and conserved biomass-degrading enzymes among lignocellulolytic microbial communities	Biotechnology for Biofuels	8	1
2-s2.0-84924232137	10.1016/j.enpol.2015.01.040	Mertens C.F.|Bruun T.B.|Schmidt-Vogt D.|He J.|de Neergaard A.	Københavns Universitet|Kunming Institute of Botany Chinese Academy of Sciences	Denmark|China	2015	Rural wood consumption patterns of local and immigrant households with differentiated access to resources in Xishuangbanna, Yunnan, China	Energy Policy	80	NA	112-121
2-s2.0-84924235725	10.1016/j.enpol.2015.01.033	Mathieu J.L.|Dyson M.E.H.|Callaway D.S.	Energy &amp; Resources Group|University of Michigan, Ann Arbor	United States|United States	2015	Resource and revenue potential of California residential load participation in ancillary services	Energy Policy	80	NA	76-87
2-s2.0-84924241722	10.1016/j.enpol.2015.01.017	Wüstemeyer C.|Madlener R.|Bunn D.W.	Massachusetts Institute of Technology|Rheinisch-Westfälische Technische Hochschule Aachen|London Business School	United States|Germany|United Kingdom	2015	A stakeholder analysis of divergent supply-chain trends for the European onshore and offshore wind installations	Energy Policy	80	NA	36-44
2-s2.0-84924242565	10.1080/00045608.2014.985625	Johnson E.R.|Goldstein J.	University of Exeter|Virginia Commonwealth University	United Kingdom|United States	2015	Biomimetic Futures: Life, Death, and the Enclosure of a More-Than-Human Intellect	Annals of the Association of American Geographers	105	2	387-396
2-s2.0-84924243567	10.1016/j.enpol.2015.01.026	Polzin F.|Migendt M.|Täube F.A.|von Flotow P.	Solvay Brussels School of Economics and Management|EBS Universität für Wirtschaft und Recht|Sustainable Business Institute (SBI)	Belgium|Germany|Germany	2015	Public policy influence on renewable energy investments-A panel data study across OECD countries	Energy Policy	80	NA	98-111
2-s2.0-84924246956	10.1016/j.apenergy.2015.02.015	Stötzer M.|Hauer I.|Richter M.|Styczynski Z.A.	Otto-von-Guericke-Universität Magdeburg	Germany	2015	Potential of demand side integration to maximize use of renewable energy sources in Germany	Applied Energy	146	NA	344-352
2-s2.0-84924247706	10.1111/sjtg.12089	Howell J.P.	Rowan University	United States	2015	The fate of waste in Hawaii: Technology assessment and solid waste planning in Hawaii, 1968-78	Singapore Journal of Tropical Geography	36	1	67-82
2-s2.0-84924251377	10.1016/j.apenergy.2015.02.037	Obara S.|Utsugi Y.|Ito Y.|Morel J.|Okada M.	Kitami Institute of Technology|National Institute of Technology, Asahikawa College	Japan|Japan	2015	A study on planning for interconnected renewable energy facilities in Hokkaido, Japan	Applied Energy	146	NA	313-327
2-s2.0-84924259468	10.1016/j.enpol.2015.01.039	Eleftheriadis I.M.|Anagnostopoulou E.G.	University of Macedonia	Greece	2015	Identifying barriers in the diffusion of renewable energy sources	Energy Policy	80	NA	153-164
2-s2.0-84924268101	10.1016/j.solener.2015.02.015	Zinzi M.|Carnielo E.|Rossi G.	Istituto Nazionale di Ricerca Metrologica|Università degli Studi Roma Tre|ENEA Centro Ricerche Casaccia	Italy|Italy|Italy	2015	Directional and angular response of construction materials solar properties: Characterisation and assessment	Solar Energy	115	NA	52-67
2-s2.0-84924270606	10.1016/j.solener.2015.01.046	Deng J.|Yang X.|Wang P.	Institute of Electrical Engineering, Chinese Academy of Sciences|Tsinghua University	China|China	2015	Study on the second-order transfer function models for dynamic tests of flat-plate solar collectors Part I: A proposed new model and a fitting methodology	Solar Energy	114	NA	418-426
2-s2.0-84924282487	10.1680/tran.12.00064	Banerjee A.|Prozzi J.|Prozzi J.A.|Buddhavarapu P.	Texas Transportation Institute|The University of Texas at Austin	United States|United States	2015	The impact of wind turbine traffic on highways in Texas, USA	Proceedings of the Institution of Civil Engineers: Transport	168	1	59-70
2-s2.0-84924285472	10.1007/s12613-015-1077-z	Zhao L.h.|Wei W.|Bai H.|Zhang X.|Cang D.q.	University of Science and Technology Beijing	China	2015	Synthesis of steel slag ceramics: chemical composition and crystalline phases of raw materials	International Journal of Minerals, Metallurgy and Materials	22	3	325-333
2-s2.0-84924286345	10.1680/warm.14.00003	Hill J.E.	University of Surrey	United Kingdom	2015	The circular economy: Fromwaste to resource stewardship, part i	Proceedings of Institution of Civil Engineers: Waste and Resource Management	168	1	3-13
2-s2.0-84924291880	10.1016/j.enpol.2015.01.006	Verdolini E.|Anadon L.D.|Lu J.|Nemet G.F.	Euro-Mediterranean Center on Climate Change, Milan|University of Wisconsin-Madison|John F. Kennedy School of Government	Italy|United States|United States	2015	The effects of expert selection, elicitation design, and R&amp;D assumptions on experts' estimates of the future costs of photovoltaics	Energy Policy	80	NA	233-243
2-s2.0-84924308870	10.1002/jctb.4627	Smerilli M.|Neureiter M.|Wurz S.|Haas C.|Frühauf S.|Fuchs W.	Universitat fur Bodenkultur Wien	Austria	2015	Direct fermentation of potato starch and potato residues to lactic acid by Geobacillus stearothermophilus under non-sterile conditions	Journal of Chemical Technology and Biotechnology	90	4	648-657
2-s2.0-84924310184	10.1080/14786451.2015.1017495	Pachauri R.K.|Chauhan Y.K.	Gautam Buddha University	India	2017	Study and performances analysis of fuel cell assisted vector control variable speed drive system used for electric vehicles	International Journal of Sustainable Energy	36	2	167-191
2-s2.0-84924353499	10.1016/j.renene.2015.02.053	Sturge D.|Sobotta D.|Howell R.|While A.|Lou J.	A-Star, Institute of High Performance Computing|The University of Sheffield	Singapore|United Kingdom	2015	A hybrid actuator disc - Full rotor CFD methodology for modelling theeffects of wind turbine wake interactions on performance	Renewable Energy	80	NA	525-537
2-s2.0-84924365721	10.1016/j.cie.2015.02.006	Okubo H.|Miyamoto T.|Yoshida S.|Mori K.|Kitamura S.|Izui Y.	Mitsubishi Electric Corporation|Osaka University	Japan|Japan	2015	Project scheduling under partially renewable resources and resource consumption during setup operations	Computers and Industrial Engineering	83	NA	91-99
2-s2.0-84924369982	10.1071/SR14249	Carron M.P.|Pierrat M.|Snoeck D.|Villenave C.|Ribeyre F.|Suhardi |Marichal R.|Caliman J.P.	CIRAD|ELISOL Environnement|Institut Supérieur d'Agriculture	France|France|France	2015	Temporal variability in soil quality after organic residue application in mature oil palm plantations	Soil Research	53	2	205-215
2-s2.0-84924370719	10.1039/c4gc01911c	Parsell T.|Yohe S.|Degenstein J.|Jarrell T.|Klein I.|Gencer E.|Hewetson B.|Hurt M.|Kim J.I.|Choudhari H.|Saha B.|Meilan R.|Mosier N.|Ribeiro F.|Delgass W.N.|Chapple C.|Kenttämaa H.I.|Agrawal R.|Abu-Omar M.M.	Purdue University	United States	2015	A synergistic biorefinery based on catalytic conversion of lignin prior to cellulose starting from lignocellulosic biomass	Green Chemistry	17	3	1492-1499
2-s2.0-84924370720	10.1039/c4gc01889c	Wen J.L.|Sun S.L.|Yuan T.Q.|Sun R.C.	Beijing Forestry University	China	2015	Structural elucidation of whole lignin from Eucalyptus based on preswelling and enzymatic hydrolysis	Green Chemistry	17	3	1589-1596
2-s2.0-84924386464	10.1021/acs.macromol.5b00091	Yuan L.|Wang Z.|Trenor N.M.|Tang C.	University of South Carolina	United States	2015	Robust amidation transformation of plant oils into fatty derivatives for sustainable monomers and polymers	Macromolecules	48	5	1320-1328
2-s2.0-84924386666	10.1080/14786451.2015.1017500	Khare V.|Nema S.|Baredar P.	Maulana Azad National Institute of Technology	India	2017	Optimisation of the hybrid renewable energy system by HOMER, PSO and CPSO for the study area	International Journal of Sustainable Energy	36	4	326-343
2-s2.0-84924388717	10.1016/j.ijome.2015.01.003	Kirinus E.D.P.|Marques W.C.|Jung B.M.|Stringari C.E.|Matzenauer H.B.	Instituto de Matemática|Instituto de Oceanografia	Brazil|Brazil	2015	Evaluating current power availability for energy conversion along the Southern Brazilian Shelf	International Journal of Marine Energy	10	NA	97-112
2-s2.0-84924405204	10.1080/14786451.2015.1009460	Kosmopoulos P.|Kantzioura A.|Kosmopoulos I.|Kleskas K.|Kosmopoulos A.M.	Democritus University of Thrace	Greece	2017	The impact of recession on public attitudes towards energy and the environment	International Journal of Sustainable Energy	36	3	209-224
2-s2.0-84924411768	10.1016/j.hydromet.2015.02.004	Vasilyev F.|Virolainen S.|Sainio T.	LUT University	Finland	2015	Synthesis of hydrometallurgical processes for valorization of secondary raw materials using ant colony optimization and key performance indicators	Hydrometallurgy	153	NA	121-133
2-s2.0-84924414946	10.1002/we.1731	Guo Y.|Keller J.|Lacava W.	National Renewable Energy Laboratory|University of Massachusetts Amherst	United States|United States	2015	Planetary gear load sharing of wind turbine drivetrains subjected to non-torque loads	Wind Energy	18	4	757-768
2-s2.0-84924422006	10.1016/j.wasman.2014.10.010	Fellner J.|Lederer J.|Purgar A.|Winterstetter A.|Rechberger H.|Winter F.|Laner D.	Technische Universität Wien	Austria	2015	Evaluation of resource recovery from waste incineration residues - The case of zinc	Waste Management	37	NA	95-103
2-s2.0-84924452700	10.3390/en8021468	Bai Y.|Li X.|Peng F.|Wang X.|Ouyang Y.	Rutgers University–New Brunswick|Mississippi State University|University of Illinois Urbana-Champaign|CSX Transportation, Inc.	United States|United States|United States|United States	2015	Effects of disruption risks on biorefinery location design	Energies	8	2	1468-1486
2-s2.0-84924453666	10.3390/en8021058	Bartolini F.|Angelini L.G.|Brunori G.|Gava O.	Università di Pisa	Italy	2015	Impacts of the CAP 2014-2020 on the agroenergy sector in Tuscany, Italy	Energies	8	2	1058-1079
2-s2.0-84924479262	10.1016/j.jclepro.2014.12.076	Wang J.|Li Z.|Tam V.W.Y.	Western Sydney University|Hong Kong Polytechnic University|Shenzhen University	Australia|Hong Kong|China	2015	Identifying best design strategies for construction waste minimization	Journal of Cleaner Production	92	NA	237-247
2-s2.0-84924487283	10.1016/j.jclepro.2014.12.098	Li Y.|Ma C.	Shandong University	China	2015	Circular economy of a papermaking park in China: A case study	Journal of Cleaner Production	92	NA	65-74
2-s2.0-84924501827	10.1002/mame.201400241	Abdelwahab M.A.|Taylor S.|Misra M.|Mohanty A.K.	Bioproducts Discovery and Development Centre|University of Guelph	Canada|Canada	2015	Thermo-mechanical characterization of bioblends from polylactide and poly(butylene adipate-co-terephthalate) and lignin	Macromolecular Materials and Engineering	300	3	299-311
2-s2.0-84924533712	10.1039/c5py00063g	Hufendiek A.|Barner-Kowollik C.|Meier M.A.R.	Karlsruher Institut für Technologie|Karlsruher Institut für Technologie, Campus Nord	Germany|Germany	2015	Renewable, fluorescent, and thermoresponsive: Cellulose copolymers via light-induced ligation in solution	Polymer Chemistry	6	12	2188-2191
2-s2.0-84924544082	10.1016/j.landusepol.2015.02.015	Firestone J.|Bates A.|Knapp L.A.	University of Delaware|College of Earth, Ocean and Environment	United States|United States	2015	See me, Feel me, Touch me, Heal me: Wind turbines, culture, landscapes, and sound impressions	Land Use Policy	46	NA	241-249
2-s2.0-84924546276	10.1038/ncomms7415	Chang W.|Congreve D.N.|Hontz E.|Bahlke M.E.|McMahon D.P.|Reineke S.|Wu T.C.|Bulović V.|Van Voorhis T.|Baldo M.A.	Massachusetts Institute of Technology|Technische Universität Dresden	United States|Germany	2015	Spin-dependent charge transfer state design rules in organic photovoltaics	Nature Communications	6	NA
2-s2.0-84924555552	10.1111/cobi.12425	Wright A.J.|Kyhn L.A.	Aarhus Universitet|George Mason University	Denmark|United States	2015	Practical management of cumulative anthropogenic impacts with working marine examples	Conservation Biology	29	2	333-340
2-s2.0-84924559395	10.1016/j.renene.2015.02.041	Kepes Rodrigues M.|da Silva Brum R.|Vaz J.|Oliveira Rocha L.A.|Domingues dos Santos E.|Isoldi L.A.	Universidade Federal do Rio Grande do Sul|Universidade Federal do Rio Grande	Brazil|Brazil	2015	Numerical investigation about the improvement of the thermal potential of an Earth-Air Heat Exchanger (EAHE) employing the Constructal Design method	Renewable Energy	80	NA	538-551
2-s2.0-84924559783	10.1016/j.solener.2015.02.025	Da Y.|Xuan Y.	Nanjing University of Aeronautics and Astronautics|Nanjing University of Science and Technology	China|China	2015	Effect of temperature on performance of nanostructured silicon thin-film solar cells	Solar Energy	115	NA	109-119
2-s2.0-84924560068	10.1016/j.renene.2015.02.030	Refahi A.H.|Talkhabi H.	Daneshgahe Elm va Sanat e Iran	Iran	2015	Investigating the effective factors on the reduction of energy consumption in residential buildings with green roofs	Renewable Energy	80	NA	595-603
2-s2.0-84924560070	10.1016/j.renene.2015.02.048	Deane J.P.|Driscoll A.|Gallachóir B.P.Ó.	University College Cork|Economic and Social Research Institute Ireland	Ireland|Ireland	2015	Quantifying the impacts of national renewable electricity ambitions using a North-West European electricity market model	Renewable Energy	80	NA	604-609
2-s2.0-84924570941	10.1016/j.molcata.2015.02.015	Sandesh S.|Halgeri A.B.|Shanbhag G.V.	Poornaprajna Institute of Scientific Research	India	2015	Utilization of renewable resources: Condensation of glycerol with acetone at room temperature catalyzed by organic-inorganic hybrid catalyst	Journal of Molecular Catalysis A: Chemical	401	NA	73-80
2-s2.0-84924582470	10.1016/j.renene.2015.02.049	Babarit A.	CNRS Centre National de la Recherche Scientifique	France	2015	A database of capture width ratio of wave energy converters	Renewable Energy	80	NA	610-628
2-s2.0-84924587564	10.1016/j.renene.2015.02.055	Mudasser M.|Yiridoe E.K.|Corscadden K.	Dalhousie University	Canada	2015	Cost-benefit analysis of grid-connected wind-biogas hybrid energy production, by turbine capacity and site	Renewable Energy	80	NA	573-582
2-s2.0-84924587687	10.1016/j.apenergy.2015.02.042	Motte J.C.|Sambusiti C.|Dumas C.|Barakat A.	Ingénierie des Agropolymères et Technologies Emergentes|INRAE's Occitanie-Montpellier Centre	France|France	2015	Combination of dry dark fermentation and mechanical pretreatment for lignocellulosic deconstruction: An innovative strategy for biofuels and volatile fatty acids recovery	Applied Energy	147	NA	67-73
2-s2.0-84924588723	10.1016/j.apenergy.2015.02.060	Lu Y.|Wang S.|Sun Y.|Yan C.	City University of Hong Kong|Hong Kong Polytechnic University	Hong Kong|Hong Kong	2015	Optimal scheduling of buildings with energy generation and thermal energy storage under dynamic electricity pricing using mixed-integer nonlinear programming	Applied Energy	147	NA	49-58
2-s2.0-84924596700	10.1016/j.renene.2015.02.047	Jukes T.N.	Dyson Ltd.|University of Nottingham	United Kingdom|United Kingdom	2015	Smart control of a horizontal axis wind turbine using dielectric barrier discharge plasma actuators	Renewable Energy	80	NA	644-654
2-s2.0-84924597584	10.1016/j.renene.2015.02.044	Yaqoot M.|Diwan P.|Kandpal T.C.	University of Petroleum and Energy Studies|Indian Institute of Technology Delhi	India|India	2015	Public financing of solar lanterns versus subsidizing kerosene fordomestic lighting in India: A feasibility assessment	Renewable Energy	80	NA	564-572
2-s2.0-84924597589	10.1016/j.renene.2015.02.051	Hafiz F.|Abdennour A.	King Saud University	Saudi Arabia	2015	Optimal use of kinetic energy for the inertial support from variable speed wind turbines	Renewable Energy	80	NA	629-643
2-s2.0-84924597725	10.1016/j.renene.2015.02.045	Maleki A.|Ameri M.|Keynia F.	Graduate University of Advanced Technology|Shahid Bahonar University of Kerman|University of Tehran	Iran|Iran|Iran	2015	Scrutiny of multifarious particle swarm optimization for finding the optimal size of a PV/wind/battery hybrid system	Renewable Energy	80	NA	552-563
2-s2.0-84924606981	10.1016/j.biortech.2015.02.096	Raman J.K.|Gnansounou E.	Ecole Polytechnique Fédérale de Lausanne	Switzerland	2015	LCA of bioethanol and furfural production from vetiver	Bioresource Technology	185	NA	202-210
2-s2.0-84924607286	10.1016/j.jup.2015.02.001	Zeng M.|Yang Y.|Fan Q.|Liu Y.|Zou Z.	North China Electric Power University	China	2015	Coordination between clean energy generation and thermal power generation under the policy of "direct power-purchase for large users" in China	Utilities Policy	33	NA	10-22
2-s2.0-84924607979	10.1080/00038628.2014.968086	Pedersen Zari M.	Victoria University of Wellington	New Zealand	2015	Ecosystem processes for biomimetic architectural and urban design	Architectural Science Review	58	2	106-119
2-s2.0-84924612444	10.1016/j.eneco.2015.02.004	Seljom P.|Tomasgard A.	Norges Teknisk-Naturvitenskapelige Universitet|Institutt for energiteknikk	Norway|Norway	2015	Short-term uncertainty in long-term energy system models - A case study of wind power in Denmark	Energy Economics	49	NA	157-167
2-s2.0-84924617727	10.1016/j.biombioe.2015.02.026	Perez-Pimienta J.A.|Lopez-Ortega M.G.|Chavez-Carvayar J.A.|Varanasi P.|Stavila V.|Cheng G.|Singh S.|Simmons B.A.	Beijing University of Chemical Technology|Sandia National Laboratories, California|Lawrence Berkeley National Laboratory|Instituto de Investigaciones en Materiales|Universidad Autónoma de Nayarit	China|United States|United States|Mexico|Mexico	2015	Characterization of agave bagasse as a function ofionic liquid pretreatment	Biomass and Bioenergy	75	NA	180-188
2-s2.0-84924620724	10.1017/S1355770X14000370	Ichinose D.|Yamamoto M.|Yoshida Y.	Hiroshima University|University of Toyama|Rikkyo University	Japan|Japan|Japan	2015	The decoupling of affluence and waste discharge under spatial correlation: Do richer communities discharge more waste?	Environment and Development Economics	20	2	161-184
2-s2.0-84924626444	10.1016/j.renene.2015.02.054	Saad N.H.|Sattar A.A.|Mansour A.E.A.M.	Faculty of Engineering Ain Shams University|Police Academy	Egypt|Egypt	2015	Low voltage ride through of doubly-fed induction generator connected to the grid using sliding mode control strategy	Renewable Energy	80	NA	583-594
2-s2.0-84924629154	10.1016/j.apenergy.2015.02.055	Guandalini G.|Campanari S.|Romano M.C.	Politecnico di Milano	Italy	2015	Power-to-gas plants and gas turbines for improved wind energy dispatchability: Energy and economic assessment	Applied Energy	147	NA	117-130
2-s2.0-84924629731	10.1016/j.arth.2014.10.003	Chen A.F.|Bloomfield M.R.|Lichstein P.M.|Yates A.J.|Austin M.S.	Cleveland Clinic Foundation|Rothman Institute|Stanford University|University of Pittsburgh School of Medicine	United States|United States|United States|United States	2015	What Is the Level of Evidence Substantiating the Medicare Local Coverage Determinations?	Journal of Arthroplasty	30	3	356-360
2-s2.0-84924657793	10.1016/j.ymben.2015.02.005	Qiao K.|Imam Abidi S.H.|Liu H.|Zhang H.|Chakraborty S.|Watson N.|Kumaran Ajikumar P.|Stephanopoulos G.	Tsinghua University|Massachusetts Institute of Technology|Whitehead Institute|Butazyme Incorporation|Manus Biosynthesis	China|United States|United States|United States|United States	2015	Engineering lipid overproduction in the oleaginous yeast Yarrowia lipolytica	Metabolic Engineering	29	NA	56-65
2-s2.0-84924662179	10.1016/j.eneco.2015.02.008	Hao N.|Colson G.|Seong B.|Park C.|Wetzstein M.	University of Georgia|Chung-Ang University|Purdue University	United States|South Korea|United States	2015	Drought, ethanol, and livestock	Energy Economics	49	NA	301-307
2-s2.0-84924690061	10.1016/j.envres.2015.02.027	Swain B.|Mishra C.|Kang L.|Park K.S.|Lee C.G.|Hong H.S.	Institue for Advanced Engineering, Korea	South Korea	2015	Recycling process for recovery of gallium from GaN an e-waste of LED industry through ball milling, annealing and leaching	Environmental Research	138	NA	401-408
2-s2.0-84924696598	10.1051/mattech/2015003	Mengarelli M.|Zamagni A.|Buttol P.|Cortesi S.|Nanfitò S.|Porta P.L.	Ente Per Le Nuove Tecnologie, l'Energia e l'Ambiente	Italy	2015	Simplification strategies for mechatronic products: A methodology proposal	Materiaux et Techniques	103	1
2-s2.0-84924698778	10.1080/15435075.2013.871724	Veigas M.|Iglesias G.	Universidad de Santiago de Compostela|University of Plymouth	Spain|United Kingdom	2015	A hybrid wave-wind offshore farm for an island	International Journal of Green Energy	12	6	570-576
2-s2.0-84924700771	10.1163/15718085-12341339	Young M.	University of Cape Town	South Africa	2015	Building the blue economy: The role of marine spatial planning in facilitating offshore renewable energy development	International Journal of Marine and Coastal Law	30	1	148-173
2-s2.0-84924704264	10.1016/j.supflu.2015.01.019	Lu Y.|Savage P.E.	University of Michigan, Ann Arbor|Pennsylvania State University	United States|United States	2015	Supercritical water gasification of lipid-extracted hydrochar to recover energy and nutrients	Journal of Supercritical Fluids	99	NA	88-94
2-s2.0-84924709600	10.1080/15435075.2013.872115	Gandure J.|Ketlogetswe C.|Temu A.	University of Dar es Salaam|University of Botswana	Tanzania|Botswana	2015	Experimental investigations of fuel properties of biodiesel derived from tylosema esculentum kernel oil	International Journal of Green Energy	12	6	620-634
2-s2.0-84924710076	10.1002/bbb.1531	Cho C.|Jang Y.S.|Moon H.G.|Lee J.|Lee S.Y.	Korea Advanced Institute of Science and Technology	South Korea	2015	Metabolic engineering of clostridia for the production of chemicals	Biofuels, Bioproducts and Biorefining	9	2	211-225
2-s2.0-84924717911	10.1080/15435075.2013.871722	Tian Y.L.|Zhang H.Y.|Guo W.|Wei X.F.	North China Electric Power University	China	2015	Morphological responses, biomass yield, and bioenergy potential of sweet sorghum cultivated in cadmium-contaminated soil for biofuel	International Journal of Green Energy	12	6	577-584
2-s2.0-84924720368	10.1002/bbb.1521	Sánchez M.|Marchetti J.M.|El Boulifi N.|Martínez M.|Aracil J.	Universidad Complutense de Madrid|Norges Miljø- og Biovitenskapelige Universitet	Spain|Norway	2015	Jojoba oil biorefinery using a green catalyst: Part II: Feasibility study and economical assessment	Biofuels, Bioproducts and Biorefining	9	2	139-146
2-s2.0-84924727111	10.1016/j.seppur.2015.03.001	Wang Z.|Wang X.|Fu Y.|Li Z.|Zhang F.|Qin M.	Taishan University|Qilu University of Technology|Huatai Group Co. Ltd.	China|China|China	2015	Colloidal behaviors of lignin contaminants: Destabilization and elimination for oligosaccharides separation from wood hydrolysate	Separation and Purification Technology	145	NA	1-7
2-s2.0-84924732867	NA	Kregting A.	NA	NA	2015	A sea of energy	Maritime by Holland	64	1	54-57
2-s2.0-84924733069	10.1016/j.apenergy.2015.02.039	Zheng M.|Meinrenken C.J.|Lackner K.S.	Columbia University|Arizona State University	United States|United States	2015	Smart households: Dispatch strategies and economic analysis of distributed energy storage for residential peak shaving	Applied Energy	147	NA	246-257
2-s2.0-84924738818	10.1016/j.biortech.2015.02.115	Zhu S.|Huang W.|Huang W.|Wang K.|Chen Q.|Wu Y.	Wuhan Institute of Technology	China	2015	Coproduction of xylose, lignosulfonate and ethanol from wheat straw	Bioresource Technology	185	NA	234-239
2-s2.0-84924740425	10.1002/bbb.1529	Wang K.|Ou L.|Brown T.|Brown R.C.	SUNY College of Environmental Science and Forestry|Iowa State University	United States|United States	2015	Beyond ethanol: A techno-economic analysis of an integrated corn biorefinery for the production of hydrocarbon fuels and chemicals	Biofuels, Bioproducts and Biorefining	9	2	190-200
2-s2.0-84924747287	10.1002/bbb.1530	Svensson E.|Eriksson K.|Wik T.	Chalmers University of Technology|CIT Industriell Energi AB	Sweden|Sweden	2015	Reasons to apply operability analysis in the design of integrated biorefineries	Biofuels, Bioproducts and Biorefining	9	2	147-157
2-s2.0-84924750358	10.1080/15435075.2013.867406	Zhu L.|Huo S.|Qin L.	Jiangsu University|Guangzhou Institute of Energy Conversion of the Chinese Academy of Sciences|Cranfield University|Vaasa Energy Institute	China|China|United Kingdom|Finland	2015	A microalgae-based biodiesel refinery: Sustainability concerns and challenges	International Journal of Green Energy	12	6	595-602
2-s2.0-84924752564	10.1038/nnano.2014.248	Wicklein B.|Kocjan A.|Salazar-Alvarez G.|Carosio F.|Camino G.|Antonietti M.|Bergström L.	Stockholms universitet|Jozef Stefan Institute|Politecnico di Torino|Max-Planck-Institut für Kolloid- und Grenzflächenforschung|The Royal Institute of Technology (KTH)	Sweden|Slovenia|Italy|Germany|Sweden	2015	Thermally insulating and fire-retardant lightweight anisotropic foams based on nanocellulose and graphene oxide	Nature Nanotechnology	10	3	277-283
2-s2.0-84924754684	10.1016/j.algal.2015.01.013	Mirsiaghi M.|Reardon K.F.	CO State University	United States	2015	Conversion of lipid-extracted nannochloropsis salina biomass into fermentable sugars	Algal Research	8	NA	145-152
2-s2.0-84924760069	10.1002/mcda.1531	Wilson R.	Redawil Engineering Company	United States	2015	Mixed generation sensitivity analysis: An optimal scenario study	Journal of Multi-Criteria Decision Analysis	22	1-2	51-74
2-s2.0-84924763120	10.1016/j.geothermics.2015.01.006	Sigurdardottir S.R.|Valfells A.|Palsson H.|Stefansson H.	Reykjavik University|Haskoli Islands	Iceland|Iceland	2015	Mixed integer optimization model for utilizing a geothermal reservoir	Geothermics	55	NA	171-181
2-s2.0-84924766712	10.21273/horttech.25.1.119	Kratsch H.A.|Schrader J.A.|McCabe K.G.|Srinivasan G.|Grewell D.|Graves W.R.	University of Nevada Cooperative Extension|Iowa State University	United States|United States	2015	Performance and biodegradation in soil of novel horticulture containers made from bioplastics and biocomposites	HortTechnology	25	1	119-131
2-s2.0-84924767966	10.1002/bbb.1522	Sánchez M.|Marchetti J.M.|Boulifi N.E.|Martínez M.|Aracil J.	Universidad Complutense de Madrid|Norges Miljø- og Biovitenskapelige Universitet	Spain|Norway	2015	Jojoba oil biorefinery using a green catalyst: Part I: Simulation of the process	Biofuels, Bioproducts and Biorefining	9	2	129-138
2-s2.0-84924769241	10.1016/j.resconrec.2015.02.010	Jamali-Zghal N.|Lacarrière B.|Le Corre O.	IMT Atlantique	France	2015	Metallurgical recycling processes: Sustainability ratios and environmental performance assessment	Resources, Conservation and Recycling	97	NA	66-75
2-s2.0-84924777980	10.1016/j.energy.2015.01.012	Jankowski K.J.|Budzyński W.S.|Kijewski Ł.	Uniwersytet Warminsko-Mazurski w Olsztynie	Poland	2015	An analysis of energy efficiency in the production of oilseed crops of the family Brassicaceae in Poland	Energy	81	NA	674-681
2-s2.0-84924787774	10.1016/j.energy.2014.12.053	Stoutenborough J.W.|Shi L.|Vedlitz A.	Texas A&amp;M University|Idaho State University	United States|United States	2015	Probing public perceptions on energy: Support for a comparative, deep-probing survey design for complex issue domains	Energy	81	NA	406-415
2-s2.0-84924854810	10.1016/j.energy.2014.12.056	Becker S.|Frew B.A.|Andresen G.B.|Jacobson M.Z.|Schramm S.|Greiner M.	Frankfurt Institute for Advanced Studies|Aarhus Universitet|Stanford University	Germany|Denmark|United States	2015	Renewable build-up pathways for the US: Generation costs are not system costs	Energy	81	NA	437-445
2-s2.0-84924856105	10.1080/19397038.2014.958602	Liu R.|Smartz B.W.|Descheneaux B.	Kent State University|Holcim (US) Inc|Holcim (US) Inc.	United States|United States|United States	2015	LCCA and environmental LCA for highway pavement selection in Colorado	International Journal of Sustainable Engineering	8	2	102-110
2-s2.0-84924858072	10.1177/1440783314562314	Petersen A.|Krisjansen I.	Monash University	Australia	2015	Assembling ‘the bioeconomy’: Exploiting the power of the promissory life sciences	Journal of Sociology	51	1	28-46
2-s2.0-84924860262	10.1109/TIE.2014.2377133	Adinolfi F.|Burt G.M.|Crolla P.|D'Agostino F.|Saviozzi M.|Silvestro F.	Università degli Studi di Genova|University of Strathclyde	Italy|United Kingdom	2015	Distributed Energy Resources Management in a Low-Voltage Test Facility	IEEE Transactions on Industrial Electronics	62	4	2593-2603
2-s2.0-84924864615	10.1016/j.energy.2014.12.069	Komiyama R.|Otsuki T.|Fujii Y.	The University of Tokyo|The Institute of Energy Economics, Japan	Japan|Japan	2015	Energy modeling and analysis for optimal grid integration of large-scale variable renewables using hydrogen storage in Japan	Energy	81	NA	537-555
2-s2.0-84924866948	10.1016/j.energy.2014.12.050	Souza S.P.|Gopal A.R.|Seabra J.E.A.	Laboratório Nacional de Biorrenováveis|Universidade Estadual de Campinas|Lawrence Berkeley National Laboratory	Brazil|Brazil|United States	2015	Life cycle assessment of biofuels from an integrated Brazilian algae-sugarcane biorefinery	Energy	81	NA	373-381
2-s2.0-84924867613	10.1016/j.energy.2014.12.054	Grigoras G.|Scarlatache F.	Universitatea Tehnica Gh. Asachi din IasI	Romania	2015	An assessment of the renewable energy potential using a clustering based data mining method. Case study in Romania	Energy	81	NA	416-429
2-s2.0-84924908578	10.1177/1357034X13520331	Kent J.|Farrell A.M.	University of the West of England|Monash University	United Kingdom|Australia	2015	Risky Bodies in the Plasma Bioeconomy: A Feminist Analysis	Body and Society	21	1	29-57
2-s2.0-84924908601	10.1080/13501763.2014.927520	Daugbjerg C.|Swinbank A.	University of Reading|The Australian National University	United Kingdom|Australia	2015	Globalization and new policy concerns: the WTO and the EU's sustainability criteria for biofuels	Journal of European Public Policy	22	3	429-446
2-s2.0-84924910881	10.1016/j.energy.2014.12.073	Caumon P.|Lopez-Botet Zulueta M.|Louyrette J.|Albou S.|Bourasseau C.|Mansilla C.	Electricité de France|CEA Grenoble|Commissariat a l'Energie Atomique et aux Energies Alternatives	France|France|France	2015	Flexible hydrogen production implementation in the French power system: Expected impacts at the French and European levels	Energy	81	NA	556-562
2-s2.0-84924911833	10.1016/j.foreco.2015.03.004	Fritts S.R.|Grodsky S.M.|Hazel D.W.|Homyack J.A.|Castleberry S.B.|Moorman C.E.	Weyerhaeuser Company|University of Georgia|NC State University	United States|United States|United States	2015	Quantifying multi-scale habitat use of woody biomass by southern toads	Forest Ecology and Management	346	NA	81-88
2-s2.0-84924914510	10.1016/j.energy.2015.01.019	Katsaprakakis D.A.	Hellenic Mediterranean University	Greece	2015	Comparison of swimming pools alternative passive and active heating systems based on renewable energy sources in Southern Europe	Energy	81	NA	738-753
2-s2.0-84924915821	10.1016/j.energy.2014.12.051	Ikonnikova S.|Gülen G.|Browning J.|Tinker S.W.	Bureau of Economic Geology	United States	2015	Profitability of shale gas drilling: A case study of the Fayetteville shale play	Energy	81	NA	382-393
2-s2.0-84924916089	10.1515/pwp-2015-0007	Growitsch C.|Meier H.|Schleich S.	Universität zu Köln|Hamburgisches Welt Wirtschafts Institut (HWWI)	Germany|Germany	2015	Regional distribution effects of the Renewable Energy Act	Perspektiven der Wirtschaftspolitik	16	1	72-87
2-s2.0-84924916280	10.1080/19397038.2014.895066	Gharzeldeen M.N.|Beheiry S.M.	American University of Sharjah	United Arab Emirates	2015	Investigating the use of green design parameters in UAE construction projects	International Journal of Sustainable Engineering	8	2	93-101
2-s2.0-84924918665	10.1016/j.memsci.2015.02.022	Luo J.|Zeuner B.|Morthensen S.T.|Meyer A.S.|Pinelo M.	Technical University of Denmark	Denmark	2015	Separation of phenolic acids from monosaccharides by low-pressure nanofiltration integrated with laccase pre-treatments	Journal of Membrane Science	482	NA	83-91
2-s2.0-84924924518	10.2175/106143014X14062131178916	Piotrowski R.	Gdańsk University of Technology	Poland	2015	Two-level multivariable control system of dissolved oxygen tracking and aeration system for activated sludge processes	Water Environment Research	87	1	3-13
2-s2.0-84924931290	10.1186/s13068-015-0209-z	Kurosawa K.|Radek A.|Plassmeier J.K.|Sinskey A.J.	Massachusetts Institute of Technology|Forschungszentrum Jülich (FZJ)	United States|Germany	2015	Improved glycerol utilization by a triacylglycerol-producing Rhodococcus opacus strain for renewable fuels	Biotechnology for Biofuels	8	1
2-s2.0-84924931761	10.1016/j.renene.2015.02.058	Carswell W.|Johansson J.|Løvholt F.|Arwade S.R.|Madshus C.|DeGroot D.J.|Myers A.T.	Northeastern University|Norges Geotekniske Institutt|University of Massachusetts Amherst	United States|Norway|United States	2015	Foundation damping and the dynamics of offshore wind turbine monopiles	Renewable Energy	80	NA	724-736
2-s2.0-84924933370	10.1016/j.euroecorev.2015.02.003	Suphaphiphat N.|Peretto P.F.|Valente S.	University of East Anglia, Faculty of Social Sciences|International Monetary Fund|Duke University	United Kingdom|United States|United States	2015	Endogenous growth and property rights over renewable resources	European Economic Review	76	NA	125-151
2-s2.0-84924942411	10.1080/15435075.2013.829776	Oralli E.|Dincer I.|Zamfirescu C.	Ontario Tech University	Canada	2015	Modeling and analysis of scroll compressor conversion into an expander for rankine cycles	International Journal of Green Energy	12	7	672-684
2-s2.0-84924943107	10.1016/j.renene.2015.02.057	Jain A.|Schildbach G.|Fagiano L.|Morari M.	ETH Zürich|University of California, Berkeley|ABB Group	Switzerland|United States|Switzerland	2015	On the design and tuning of linear model predictive control for wind turbines	Renewable Energy	80	NA	664-673
2-s2.0-84924954368	10.1016/j.compositesb.2015.02.028	Zhou Y.|Fan M.|Chen L.|Zhuang J.	Brunel University London|Fujian Agriculture and Forestry University	United Kingdom|China	2015	Lignocellulosic fibre mediated rubber composites: An overview	Composites Part B: Engineering	76	NA	180-191
2-s2.0-84924956595	10.1186/s13068-015-0219-x	Yan J.|Liu Y.|Wang C.|Han B.|Li S.	Qingdao Institute of Bioenergy and Bioprocess Technology|Shanghai Jiao Tong University School of Medicine|University of Chinese Academy of Sciences	China|China|China	2015	Assembly of lipase and P450 fatty acid decarboxylase to constitute a novel biosynthetic pathway for production of 1-alkenes from renewable triacylglycerols and oils	Biotechnology for Biofuels	8	1
2-s2.0-84924962345	10.1016/j.biortech.2015.03.003	Gutiérrez R.|Ferrer I.|García J.|Uggetti E.	Universitat Politècnica de Catalunya	Spain	2015	Influence of starch on microalgal biomass recovery, settleability and biogas production	Bioresource Technology	185	NA	341-345
2-s2.0-84924965254	10.1021/es505435j	Safaei A.|Freire F.|Henggeler Antunes C.	Universidade de Coimbra|Universidade de Coimbra, Instituto de Engenharia de Sistemas E Computadores de Coimbra|Universidade de Coimbra, Faculdade de Ciências e Tecnologia	Portugal|Portugal|Portugal	2015	Life-cycle greenhouse gas assessment of nigerian liquefied natural gas addressing uncertainty	Environmental Science and Technology	49	6	3949-3957
2-s2.0-84924965803	10.1186/s13068-015-0210-6	Muradov N.|Taha M.|Miranda A.F.|Wrede D.|Kadali K.|Gujar A.|Stevenson T.|Ball A.S.|Mouradov A.	RMIT University|Florida Solar Energy Center	Australia|United States	2015	Fungal-assisted algal flocculation: Application in wastewater treatment and biofuel production	Biotechnology for Biofuels	8	1
2-s2.0-84924967697	10.1080/15435075.2014.880146	Ahmad I.|Ismail Khan M.|Khan H.|Ishaq M.|Tariq R.|Gul K.|Ahmad W.	University of Peshawar	Pakistan	2015	Pyrolysis study of polypropylene and polyethylene into premium oil products	International Journal of Green Energy	12	7	663-671
2-s2.0-84924968580	10.1016/j.biombioe.2015.02.030	Cheali P.|Posada J.A.|Gernaey K.V.|Sin G.	Copernicus Institute of Sustainable Development|Technical University of Denmark	Netherlands|Denmark	2015	Upgrading of lignocellulosic biorefinery to value-added chemicals: Sustainability and economics of bioethanol-derivatives	Biomass and Bioenergy	75	NA	282-300
2-s2.0-84924968830	10.1021/es503521r	Posen I.D.|Griffin W.M.|Matthews H.S.|Azevedo I.L.	Carnegie Mellon University	United States	2015	Changing the renewable fuel standard to a renewable material standard: Bioethylene case study	Environmental Science and Technology	49	1	93-102
2-s2.0-84924970688	10.15252/embr.201439409	Jiménez-Sánchez G.|Philp J.	Harvard T.H. Chan School of Public Health|L'Organisation de Coopération et de Développement Economiques|Global Biotech Consulting Group	United States|France|Mexico	2015	Omics and the bioeconomy: Applications of genomics hold great potential for a future bio-based economy and sustainable development	EMBO Reports	16	1	17-20
2-s2.0-84924980140	10.1007/s13765-015-0032-z	Natadiputri G.H.|Suwanto A.|Kim H.K.	Universitas Katolik Indonesia Atma Jaya|The Catholic University of Korea	Indonesia|South Korea	2015	One-step transesterification reaction using methanol-stable lipase for omega-3 fatty acid ethyl ester production	Journal of the Korean Society for Applied Biological Chemistry	58	2	195-202
2-s2.0-84924982259	10.1016/j.solener.2015.02.039	Badosa J.|Haeffelin M.|Kalecinski N.|Bonnardot F.|Jumaux G.	École polytechnique	France	2015	Reliability of day-ahead solar irradiance forecasts on Reunion Island depending on synoptic wind and humidity conditions	Solar Energy	115	NA	306-321
2-s2.0-84924991916	10.1080/00103624.2014.988587	Jara-Samaniego J.|Moral M.R.|Perez-Murcia D.|Paredes C.|Gálvez-Sola L.|Gavilanes-Terán I.|Bustamante M.Á.	Universidad Miguel Hernández de Elche|CEBAS- CSIC, Centro de Edafología y Biología Aplicada del Segura|Polytechnic School of Chimborazo	Spain|Spain|Ecuador	2015	Urban Waste Management and Potential Agricultural Use in South American Developing Countries: A Case Study of Chimborazo Region (Ecuador)	Communications in Soil Science and Plant Analysis	46	NA	157-169
2-s2.0-84925003051	10.1038/ncomms7540	Luo W.|Sankar M.|Beale A.M.|He Q.|Kiely C.J.|Bruijnincx P.C.A.|Weckhuysen B.M.	Debye Instituut voor Nanomaterialen Wetenschap|Rutherford Appleton Laboratory|University College London|Lehigh University	Netherlands|United Kingdom|United Kingdom|United States	2015	High performing and stable supported nano-alloys for the catalytic hydrogenation of levulinic acid to γ-valerolactone	Nature Communications	6	NA
2-s2.0-84925003355	10.1016/j.biombioe.2015.02.032	Atlason R.S.|Lehtinen T.|Davídsdóttir B.|Gísladóttir G.|Brocza F.|Unnthorsson R.|Ragnarsdóttir K.V.	Haskoli Islands|Universität Wien	Iceland|Austria	2015	Energy return on investment of Austrian sugar beet: A small-scale comparison between organic and conventional production	Biomass and Bioenergy	75	NA	267-271
2-s2.0-84925004471	10.1016/j.apenergy.2015.03.005	Poulet P.|Outbib R.	Laboratoire d’Informatique et Systèmes	France	2015	Energy production for dwellings by using hybrid systems based on heat pump variable input power	Applied Energy	147	NA	413-429
2-s2.0-84925015180	10.1016/j.renene.2015.02.052	Al Zohbi G.|Hendrick P.|Bouillard P.	Nazarbayev University	Kazakhstan	2015	Evaluation of the impact of wind farms on birds: The case study ofLebanon	Renewable Energy	80	NA	682-689
2-s2.0-84925056992	10.1002/tal.1172	Miller D.|Doh J.H.	School of Engineering and Built Environment	Australia	2015	Incorporating sustainable development principles into building design: A review from a structural perspective including case study	Structural Design of Tall and Special Buildings	24	6	421-439
2-s2.0-84925061344	10.1016/j.jedc.2015.01.004	Piazza A.|Roy S.	Southern Methodist University|Universidad Técnica Federico Santa María	United States|Chile	2015	Deforestation and optimal management	Journal of Economic Dynamics and Control	53	NA	15-27
2-s2.0-84925061515	10.1016/j.apenergy.2015.02.028	Gliedt T.|Hoicka C.E.	York University|University of Oklahoma	Canada|United States	2015	Energy upgrades as financial or strategic investment? Energy Star property owners and managers improving building energy performance	Applied Energy	147	NA	430-443
2-s2.0-84925063428	NA	Zhang Z.|Yu M.L.|Zhang J.H.|Wang X.|Jiang J.H.	TaiZhou University	China	2015	Distribution characteristics of heavy metals in e-waste recycling sites	Nature Environment and Pollution Technology	14	1	137-140
2-s2.0-84925064270	10.1109/TPWRS.2015.2408439	Han J.|Papavasiliou A.	Université Catholique de Louvain	Belgium	2016	The Impacts of Transmission Topology Control on the European Electricity Network	IEEE Transactions on Power Systems	31	1	496-507
2-s2.0-84925064674	10.1016/j.envint.2015.03.008	Wittsiepe J.|Fobil J.N.|Till H.|Burchard G.D.|Wilhelm M.|Feldt T.	Universitätsklinikum Düsseldorf|Bernhard Nocht Institut fur Tropenmedizin Hamburg|University of Ghana|Ruhr-Universitat Bochum|Universitätsklinikum Hamburg-Eppendorf|GIZ-Regional Coordination Unit for HIV &amp; TB (GiZ-ReCHT)	Germany|Germany|Ghana|Germany|Germany|Ghana	2015	Levels of polychlorinated dibenzo-p-dioxins, dibenzofurans (PCDD/Fs) and biphenyls (PCBs) in blood of informal e-waste recycling workers from Agbogbloshie, Ghana, and controls	Environment International	79	NA	65-73
2-s2.0-84925064811	10.1021/acs.energyfuels.5b00009	Wang M.|Hu L.|Fan L.|Tan T.	Beijing University of Chemical Technology	China	2015	Enhanced 1-butanol production in engineered Klebsiella pneumoniae by NADH regeneration	Energy and Fuels	29	3	1823-1829
2-s2.0-84925070995	10.1016/j.cattod.2014.08.024	Sheldon R.A.	Delft University of Technology	Netherlands	2015	Recent advances in green catalytic oxidations of alcohols in aqueous media	Catalysis Today	247	NA	4-13
2-s2.0-84925111169	NA	Li X.|Huang W.	Jiangxi University of Science and Technology|Curtin University	China|Australia	2015	Process for copper recovery from e-waste: printed wiring boards in obsolete computers	Nature Environment and Pollution Technology	14	1	145-148
2-s2.0-84925111217	10.1016/j.solener.2015.01.001	Yang J.|Clark N.|Long M.|Xiong J.|Jones D.J.|Yang B.|Zhou C.	Bio21 Molecular Science and Biotechnology Institute|Commonwealth Scientific and Industrial Research Organization|Central South University	Australia|Australia|China	2015	Solution stability of active materials for organic photovoltaics	Solar Energy	113	NA	181-188
2-s2.0-84925115431	10.1016/j.renene.2015.02.061	Pedro H.T.C.|Coimbra C.F.M.	UC San Diego Jacobs School of Engineering	United States	2015	Nearest-neighbor methodology for prediction of intra-hour global horizontal and direct normal irradiances	Renewable Energy	80	NA	770-782
2-s2.0-84925120945	10.1080/09512748.2014.995126	Kennedy A.B.	The Australian National University	Australia	2015	Powerhouses or pretenders? Debating China's and India's emergence as technological powers	Pacific Review	28	2	281-302
2-s2.0-84925147207	10.1016/j.solener.2014.12.030	Gu X.|Taylor R.A.|Li Q.|Scott J.A.|Rosengarten G.	UNSW Sydney|RMIT University	Australia|Australia	2015	Thermal analysis of a micro solar thermal collector designed for methanol reforming	Solar Energy	113	NA	189-198
2-s2.0-84925150388	10.1016/j.solener.2014.12.029	Kirn B.|Brecl K.|Topic M.	Univerza v Ljubljani	Slovenia	2015	A new PV module performance model based on separation of diffuse and direct light	Solar Energy	113	NA	212-220
2-s2.0-84925168424	10.1016/j.renene.2015.02.063	Yue C.|Han D.|Pu W.|He W.	Nanjing University of Aeronautics and Astronautics|Northwestern University	China|United States	2015	Thermal matching performance of a geothermal ORC system using zeotropic working fluids	Renewable Energy	80	NA	746-754
2-s2.0-84925178379	10.1016/j.resconrec.2015.02.001	Bicanová K.|Wittlingerová Z.|Dvořák J.|Zimová M.	Czech University of Life Sciences Prague	Czech Republic	2015	The material flows of lead in the Czech Republic	Resources, Conservation and Recycling	98	NA	1-8
2-s2.0-84925214667	10.1016/j.indcrop.2015.03.020	Sari Y.W.|Syafitri U.|Sanders J.P.M.|Bruins M.E.	IPB University|Wageningen University &amp; Research	Indonesia|Netherlands	2015	How biomass composition determines protein extractability	Industrial Crops and Products	70	NA	125-133
2-s2.0-84925217137	10.1016/j.biortech.2015.03.025	Fernández-Dacosta C.|Posada J.A.|Kleerebezem R.|Cuellar M.C.|Ramirez A.	Universiteit Utrecht|Delft University of Technology	Netherlands|Netherlands	2015	Microbial community-based polyhydroxyalkanoates (PHAs) production from wastewater: Techno-economic analysis and ex-ante environmental assessment	Bioresource Technology	185	NA	368-377
2-s2.0-84925238212	10.1016/j.seta.2015.02.003	Kebede K.Y.	Ritsumeikan University Biwako-Kusatsu Campus	Japan	2015	Viability study of grid-connected solar PV system in Ethiopia	Sustainable Energy Technologies and Assessments	10	NA	63-70
2-s2.0-84925253658	10.1016/j.biortech.2015.03.035	Ferraz Júnior A.D.N.|Etchebehere C.|Zaiat M.	Laboratório Nacional de Biorrenováveis|Instituto de Investigaciones Biologicas Clemente Estable|Universidade de São Paulo	Brazil|Uruguay|Brazil	2015	High organic loading rate on thermophilic hydrogen production and metagenomic study at an anaerobic packed-bed reactor treating a residual liquid stream of a Brazilian biorefinery	Bioresource Technology	186	NA	81-88
2-s2.0-84925254881	10.1016/j.solener.2015.01.003	Zhao K.|Liu X.H.|Jiang Y.	Tsinghua University	China	2015	Cooling capacity prediction of radiant floors in large spaces of an airport	Solar Energy	113	NA	221-235
2-s2.0-84925259106	10.1016/j.apenergy.2015.02.083	Haro P.|Aracil C.|Vidal-Barrero F.|Ollero P.	Asociación de Investigación y Cooperación Industrial de Andalucía|Universidad de Sevilla, Escuela Técnica Superior de Ingeniería	Spain|Spain	2015	Balance and saving of GHG emissions in thermochemical biorefineries	Applied Energy	147	NA	444-455
2-s2.0-84925259451	10.1016/j.engstruct.2015.03.015	García-Segura T.|Yepes V.|Alcalá J.|Pérez-López E.	Universitat Politècnica de València|Cranfield University	Spain|United Kingdom	2015	Hybrid harmony search for sustainable design of post-tensioned concrete box-girder pedestrian bridges	Engineering Structures	92	NA	112-122
2-s2.0-84925270840	10.2166/wst.2014.494	Schetters M.J.A.|Van Der Hoek J.P.|Kramer O.J.I.|Kors L.J.|Palmen L.J.|Hofs B.|Koppers H.	KWR Watercycle Research Institute|Delft University of Technology|ARCADIS NV|Reststoffenunie Waterleidingbedrijven|Waternet	Netherlands|Netherlands|Netherlands|Netherlands|Netherlands	2015	Circular economy in drinking water treatment: Reuse of ground pellets as seeding material in the pellet softening process	Water Science and Technology	71	4	479-486
2-s2.0-84925272424	10.1002/aic.14714	Noureldin M.M.B.|El-Halwagi M.M.	Texas A&amp;M University	United States	2015	Synthesis of C-H-O Symbiosis Networks	AIChE Journal	61	4	1242-1262
2-s2.0-84925276275	10.1007/s10584-015-1368-4	Mouratiadou I.|Luderer G.|Bauer N.|Kriegler E.	Potsdam Institut fur Klimafolgenforschung	Germany	2016	Emissions and their drivers: sensitivity to economic growth and fossil fuel availability across world regions	Climatic Change	136	1	23-37
2-s2.0-84925277638	10.1016/j.conbuildmat.2015.03.051	Jiménez C.|Barra M.|Josa A.|Valls S.	Universitat Politècnica de Catalunya	Spain	2015	LCA of recycled and conventional concretes designed using the Equivalent Mortar Volume and classic methods	Construction and Building Materials	84	NA	245-252
2-s2.0-84925296385	10.1016/j.jclepro.2014.10.028	Benetto E.|Jury C.|Kneip G.|Vázquez-Rowe I.|Huck V.|Minette F.	Luxembourg Institute of Science and Technology	Luxembourg	2015	Life cycle assessment of heat production from grape marc pellets	Journal of Cleaner Production	87	1	149-158
2-s2.0-84925296494	10.1177/0734242X14567504	Dururu J.|Anderson C.|Bates M.|Montasser W.|Tudor T.	University of Northampton|The Furniture Reuse Network	United Kingdom|United Kingdom	2015	Enhancing engagement with community sector organisations working in sustainable waste management: A case study	Waste Management and Research	33	3	284-290
2-s2.0-84925301557	10.1179/1477963314Z.00000000035	Sajeva M.|Sahota P.S.|Lemon M.	Natural Resources Institute Finland (Luke)|De Montfort University	Finland|United Kingdom	2015	Giving sustainability a chance: A participatory framework for choosing between alternative futures	Journal of Organisational Transformation and Social Change	12	1	57-89
2-s2.0-84925302649	NA	Puente M.C.R.|Arozamena E.R.|Evans S.	University of Cambridge|Universidad de Cantabria	United Kingdom|Spain	2015	Industrial symbiosis opportunities for small and medium sized enterprises: Preliminary study in the Besaya region (Cantabria, Northern Spain)	Journal of Cleaner Production	87	1	357-374
2-s2.0-84925303771	NA	Buzatu T.|Ghica V.G.|Buzatu M.|Iacob G.	Universitatea din Bucuresti|Drobeta Turnu Serverin	Romania|	2015	Solubilisation kinetics of the lead hydroxide in acetic acid	Revista de Chimie	66	2	285-289
2-s2.0-84925329376	10.1002/ep.12019	Hu S.H.|Xie M.Y.|Hsieh Y.M.|Liou Y.S.|Chen W.S.	Dahan Institute of Technology|National Cheng Kung University|National Dong Hwa University|Taiwan Shoufu University	Taiwan|Taiwan|Taiwan|Taiwan	2015	Resource recycling of gallium arsenide scrap using leaching-selective precipitation	Environmental Progress and Sustainable Energy	34	2	471-475
2-s2.0-84925340306	10.1016/j.jclepro.2014.10.037	Yu S.|Yang Q.|Tao J.|Xu X.	Shanghai Jiao Tong University|The University of Auckland	China|New Zealand	2015	Incorporating quality function deployment with modularity for the end-of-life of a product family	Journal of Cleaner Production	87	1	423-430
2-s2.0-84925342865	10.1016/j.jclepro.2014.10.010	Zahari M.A.K.M.|Ariffin H.|Mokhtar M.N.|Salihon J.|Shirai Y.|Hassan M.A.	Universiti Malaysia Pahang|Kyushu Institute of Technology|Universiti Putra Malaysia|Universiti Teknologi MARA	Malaysia|Japan|Malaysia|Malaysia	2015	Case study for a palm biomass biorefinery utilizing renewable non-food sugars from oil palm frond for the production of poly(3-hydroxybutyrate) bioplastic	Journal of Cleaner Production	87	C	284-290
2-s2.0-84925345738	10.1556/Pollack.10.2015.1.11	Draganovska M.|Sicakova A.|Holub M.	Technická Univerzita v Košiciach	Slovakia	2015	Determination of the basic characteristics of sludge for utilization in building cement composites	Pollack Periodica	10	1	113-122
2-s2.0-84925350756	10.1016/j.jclepro.2014.10.031	Salazar C.|Lelah A.|Brissaud D.	Université Grenoble Alpes	France	2015	Eco-designing product service systems by degrading functions while maintaining user satisfaction	Journal of Cleaner Production	87	C	452-462
2-s2.0-84925354945	10.1016/j.renene.2015.03.002	Ueckerdt F.|Brecha R.|Luderer G.	Potsdam Institut fur Klimafolgenforschung|University of Dayton	Germany|United States	2015	Analyzing major challenges of wind and solar variability in power systems	Renewable Energy	81	NA	1-10
2-s2.0-84925359184	10.1016/j.apenergy.2015.01.090	Jonker J.G.G.|van der Hilst F.|Junginger H.M.|Cavalett O.|Chagas M.F.|Faaij A.P.C.	Laboratório Nacional de Biorrenováveis|Copernicus Institute of Sustainable Development|Rijksuniversiteit Groningen	Brazil|Netherlands|Netherlands	2015	Outlook for ethanol production costs in Brazil up to 2030, for different biomass crops and industrial technologies	Applied Energy	147	NA	593-610
2-s2.0-84925360154	10.1016/j.epsr.2015.02.017	Zhang T.|Baldick R.|Deetjen T.	The University of Texas at Austin	United States	2015	Optimized generation capacity expansion using a further improved screening curve method	Electric Power Systems Research	124	NA	47-54
2-s2.0-84925361842	10.1016/j.scs.2014.10.006	Alzoubi H.H.|Dwairi S.	Jordan University of Science and Technology|Zarqa University	Jordan|Jordan	2015	Re-assessment of national energy codes in Jordan in terms of energy consumption and solar right in residential buildings	Sustainable Cities and Society	15	NA	161-165
2-s2.0-84925363164	10.1016/j.jaap.2014.12.016	Tsanaktsis V.|Vouvoudi E.|Papageorgiou G.Z.|Papageorgiou D.G.|Chrissafis K.|Bikiaris D.N.	Aristotle University of Thessaloniki|University of Ioannina	Greece|Greece	2015	Thermal degradation kinetics and decomposition mechanism of polyesters based on 2,5-furandicarboxylic acid and low molecular weight aliphatic diols	Journal of Analytical and Applied Pyrolysis	112	NA	369-378
2-s2.0-84925372651	10.1016/j.renene.2015.02.040	Mason I.G.	University of Canterbury	New Zealand	2015	Comparative impacts of wind and photovoltaic generation on energy storage for small islanded electricity systems	Renewable Energy	80	NA	793-805
2-s2.0-84925395405	10.1016/j.solener.2015.03.008	Sun J.|Nalla V.|Nguyen M.|Ren Y.|Chiam S.Y.|Wang Y.|Tai K.F.|Sun H.|Zheludev N.|Batabyal S.K.|Wong L.H.	Centre for Disruptive Photonic Technologies|Energy Research Institute @NTU|Agency for Science, Technology and Research, Singapore|Nanyang Technological University	Singapore|Singapore|Singapore|Singapore	2015	Effect of Zn(O,S) buffer layer thickness on charge carrier relaxation dynamics of CuInSe<inf>2</inf> solar cell	Solar Energy	115	NA	396-404
2-s2.0-84925395797	10.1016/j.solener.2015.03.006	Almeida M.P.|Perpiñán O.|Narvarte L.	Escuela Técnica Superior de Ingeniería y Diseño Industrial|Instituto de Energía Solar, Universidad Politécnica de Madrid|Universidade de São Paulo	Spain|Spain|Brazil	2015	PV power forecast using a nonparametric PV model	Solar Energy	115	NA	354-368
2-s2.0-84925409163	10.1016/j.solener.2015.03.001	Lindberg F.|Jonsson P.|Honjo T.|Wästberg D.	Stadsklimatgruppen|Chiba University|Tyréns AB	Sweden|Japan|Sweden	2015	Solar energy on building envelopes - 3D modelling in a 2D environment	Solar Energy	115	NA	369-378
2-s2.0-84925423405	10.1051/mattech/2015001	Cote M.|Poganietz W.R.|Schebek L.	Karlsruher Institut für Technologie|Technische Universität Darmstadt	Germany|Germany	2015	Quantitative and qualitative dynamic modelling of secondary raw materials from wood products in germany	Materiaux et Techniques	103	1
2-s2.0-84925424832	10.1016/j.apenergy.2015.02.088	Colclough S.|McGrath T.	Queen's University Belfast|Ulster University	United Kingdom|United Kingdom	2015	Net energy analysis of a solar combi system with Seasonal Thermal Energy Store	Applied Energy	147	NA	611-616
2-s2.0-84925434634	10.1115/1.4029842	Li L.|Gao Z.|Moan T.	Norges Teknisk-Naturvitenskapelige Universitet	Norway	2015	Joint Distribution of Environmental Condition at Five European Offshore Sites for Design of Combined Wind and Wave Energy Devices	Journal of Offshore Mechanics and Arctic Engineering	137	3
2-s2.0-84925436737	10.1016/j.solener.2015.03.009	Sarker S.|Seo H.W.|Lee K.S.|Jin Y.K.|Ju H.|Kim D.M.	Inha University|Hongik University	South Korea|South Korea	2015	Exact analytical analysis of current density-voltage curves of dye-sensitized solar cells	Solar Energy	115	NA	390-395
2-s2.0-84925438205	10.1177/1086026615575333	Walls J.L.|Paquin R.L.	Concordia University|Nanyang Technological University	Canada|Singapore	2015	Organizational Perspectives of Industrial Symbiosis: A Review and Synthesis	Organization and Environment	28	1	32-53
2-s2.0-84925440246	10.1016/j.apenergy.2015.03.059	Liang H.|You S.|Zhang H.	Tianjin University	China	2015	Comparison of different heat transfer models for parabolic trough solar collectors	Applied Energy	148	NA	105-114
2-s2.0-84925448800	10.1016/j.jcou.2015.02.004	Duraccio V.|Gnoni M.G.|Elia V.	Universita del Salento|University Nicolò Cusano	Italy|Italy	2015	Carbon capture and reuse in an industrial district: A technical and economic feasibility study	Journal of CO2 Utilization	10	NA	23-29
2-s2.0-84925450231	10.1016/j.solener.2015.02.047	Emes M.J.|Arjomandi M.|Nathan G.J.	The University of Adelaide	Australia	2015	Effect of heliostat design wind speed on the levelised cost of electricity from concentrating solar thermal power tower plants	Solar Energy	115	NA	441-451
2-s2.0-84925451621	10.1016/j.solener.2015.03.004	Maleki A.|Pourfayaz F.	University of Tehran	Iran	2015	Optimal sizing of autonomous hybrid photovoltaic/wind/battery power system with LPSP technology by using evolutionary algorithms	Solar Energy	115	NA	471-483
2-s2.0-84925455944	10.1016/j.solener.2015.03.011	Reshak A.H.	Universiti Malaysia Perlis|University of West Bohemia	Malaysia|Czech Republic	2015	Nowotny-Juza NaZnX (X=P, As and Sb) as photovoltaic materials	Solar Energy	115	NA	430-440
2-s2.0-84925456260	10.1016/j.socscimed.2015.01.023	Hogarth S.	King's College London	United Kingdom	2015	Neoliberal technocracy: Explaining how and why the US Food and Drug Administration has championed pharmacogenomics	Social Science and Medicine	131	NA	255-262
2-s2.0-84925463301	10.1007/s11294-015-9513-4	Barrowclough M.J.|Geyer L.L.	Virginia Polytechnic Institute and State University	United States	2015	Biofuel Policies: The Underground Limitation on Biofuels	International Advances in Economic Research	21	1	55-65
2-s2.0-84925483095	10.1016/j.scitotenv.2015.02.008	Matsukami H.|Tue N.M.|Suzuki G.|Someya M.|Tuyen L.H.|Viet P.H.|Takahashi S.|Tanabe S.|Takigami H.	Center for Marine Environmental Studies, Ehime University|Vietnam National University Hanoi|National Institute for Environmental Studies of Japan|The University of Tokyo|The Tokyo Metropolitan Research Institute for Environmental Protection|Ehime University	Japan|Viet Nam|Japan|Japan|Japan|Japan	2015	Flame retardant emission from e-waste recycling operation in northern Vietnam: Environmental occurrence of emerging organophosphorus esters used as alternatives for PBDEs	Science of the Total Environment	514	NA	492-499
2-s2.0-84925483166	10.1007/s12665-014-3709-4	Hugman R.|Stigter T.Y.|Monteiro J.P.|Costa L.|Nunes L.M.	IHE Delft Institute for Water Education|Universidade do Algarve	Netherlands|Portugal	2015	Modeling the spatial and temporal distribution of coastal groundwater discharge for different water use scenarios under epistemic uncertainty: case study in South Portugal	Environmental Earth Sciences	73	6	2657-2669
2-s2.0-84925493547	10.1007/s10570-014-0485-y	Zeng J.|Yan L.	Hefei National Laboratory for Physical Sciences at the Microscale	China	2015	Metal-free transparent luminescent cellulose films	Cellulose	22	1	729-736
2-s2.0-84925494056	10.1055/s-0034-1379979	Saloranta T.|Leino R.	Åbo Akademi University	Finland	2015	Unprotected carbohydrates as starting material in chemical synthesis: Not just a challenge but an opportunity	Synlett	26	4	421-425
2-s2.0-84925496594	10.1007/s11814-014-0214-0	Jia P.|Bo C.|Hu L.|Zhou Y.	Chinese Academy of Forestry	China	2015	Synthesis and characterization of glyceryl monooleate-based polyester	Korean Journal of Chemical Engineering	32	3	547-551
2-s2.0-84925496767	10.1007/s11356-014-3773-z	Xu F.|Liu Y.|Wang J.|Zhang G.|Zhang W.|Liu L.|Wang J.|Pan B.|Lin K.	East China University of Science and Technology|Taizhou Municipal Center for Disease Control and Prevention	China|China	2015	Characterization of heavy metals and brominated flame retardants in the indoor and outdoor dust of e-waste workshops: implication for on-site human exposure	Environmental Science and Pollution Research	22	7	5469-5480
2-s2.0-84925501466	10.1007/s10646-014-1378-4	Liu K.|Chen L.|Zhang W.|Lin K.|Zhao L.	East China University of Science and Technology|State Environmental Protection Key Laboratory of Environmental Risk Assessment and Control on Chemical Process|Shanghai Fisheries Research Institute|Shanghai Agriculture Technical Extension Service Center	China|China|China|China	2015	EPR detection of hydroxyl radical generation and oxidative perturbations in lead-exposed earthworms (Eisenia fetida) in the presence of decabromodiphenyl ether	Ecotoxicology	24	2	301-308
2-s2.0-84925508056	10.1007/s10765-014-1744-8	Beges G.|Drnovsek J.|Ogorevc J.|Bojkovski J.	Univerza v Ljubljani	Slovenia	2015	Influence of Different Temperature Sensors on Measuring Energy Efficiency and Heating-Up Time of Hobs	International Journal of Thermophysics	36	2-3	493-507
2-s2.0-84925516067	10.1007/s10295-014-1538-9	Tsuge Y.|Hasunuma T.|Kondo A.	Riken|Kobe University	Japan|Japan	2015	Recent advances in the metabolic engineering of Corynebacterium glutamicum for the production of lactate and succinate from renewable resources	Journal of Industrial Microbiology and Biotechnology	42	3	375-389
2-s2.0-84925520205	10.1007/s11071-014-1859-2	Tripathi J.P.|Abbas S.|Thakur M.	Indian Institute of Technology Mandi	India	2015	Dynamical analysis of a prey–predator model with Beddington–DeAngelis type function response incorporating a prey refuge	Nonlinear Dynamics	80	1-2	177-196
2-s2.0-84925535824	10.1007/s00253-015-6414-7	Probst M.|Walde J.|Pümpel T.|Wagner A.O.|Schneider I.|Insam H.	Universität Innsbruck	Austria	2015	Lactic acid fermentation within a cascading approach for biowaste treatment	Applied Microbiology and Biotechnology	99	7	3029-3040
2-s2.0-84925536609	10.1007/s00506-014-0202-y	Buchner H.|Laner D.	Technische Universität Wien	Austria	2015	The Austrian aluminium budget (2010) from a waste management perspective	Osterreichische Wasser- und Abfallwirtschaft	67	1-2	28-34
2-s2.0-84925536669	10.1007/s11356-014-3712-z	Yu F.|Han F.|Cui Z.	Shandong University	China	2015	Assessment of life cycle environmental benefits of an industrial symbiosis cluster in China	Environmental Science and Pollution Research	22	7	5511-5518
2-s2.0-84925538670	10.1007/s10853-014-8608-2	Fortino S.|Hradil P.|Salminen L.I.|De Magistris F.	VTT Technical Research Centre of Finland|Fiskeby Board AB	Finland|Sweden	2015	A 3D micromechanical study of deformation curves and cell wall stresses in wood under transverse loading	Journal of Materials Science	50	1	482-492
2-s2.0-84925541065	10.1007/s00226-014-0685-5	Vnučec D.|Goršek A.|Kutnar A.|Mikuljan M.	University of Primorska|Univerza v Mariboru|BREST-POHIŠTVO d.o.o. Cerknica	Slovenia|Slovenia|Slovenia	2015	Thermal modification of soy proteins in the vacuum chamber and wood adhesion	Wood Science and Technology	49	2	225-239
2-s2.0-84925597058	10.1021/ph500481c	Gomez E.F.|Steckl A.J.	University of Cincinnati	United States	2015	Improved performance of OLEDs on cellulose/epoxy substrate using adenine as a hole injection layer	ACS Photonics	2	3	439-445
2-s2.0-84925597955	10.1080/15435075.2014.893883	Charabi Y.|Al-Badi A.H.	Sultan Qaboos University	Oman	2015	Creating an enabling environment for renewable energy application in the sultanate of Oman	International Journal of Green Energy	12	11	1169-1177
2-s2.0-84925612084	10.1016/j.renene.2015.03.011	Leite Neto P.B.|Saavedra O.R.|Souza Ribeiro L.A.	Universidade Federal do Maranhao	Brazil	2015	Optimization of electricity generation of a tidal power plant with reservoir constraints	Renewable Energy	81	NA	11-20
2-s2.0-84925614551	10.1016/j.eurpolymj.2015.01.026	Hatton F.L.|Malmström E.|Carlmark A.	The Royal Institute of Technology (KTH)	Sweden	2015	Tailor-made copolymers for the adsorption to cellulosic surfaces	European Polymer Journal	65	NA	325-339
2-s2.0-84925622734	10.1016/j.renene.2015.03.026	Kossyvakis D.N.|Vossou C.G.|Provatidis C.G.|Hristoforou E.V.	School of Mechanical Engineering|National Technical University of Athens	Greece|Greece	2015	Computational analysis and performance optimization of a solar thermoelectric generator	Renewable Energy	81	NA	150-161
2-s2.0-84925633395	10.1002/anie.201500466	Kourist R.	Ruhr-Universitat Bochum	Germany	2015	A new class of enzymes discovered: A non-heme oxidase produces medium-chain 1-alkenes	Angewandte Chemie - International Edition	54	14	4156-4158
2-s2.0-84925639141	10.1051/lhb/2015001	Brun P.|Mahiou B.|Ayoub M.	Electricité de France	France	2015	The Petit Canal Sea water pumped storage plant in Guadeloupe Island: A tool to allow the intermittent renewable energy development	Houille Blanche	NA	1	7-13
2-s2.0-84925651928	10.1155/2015/796459	Pongdong W.|Nakason C.|Kummerlöwe C.|Vennemann N.	Fachhochschule Osnabrück|Prince of Songkla University	Germany|Thailand	2015	Influence of filler from a renewable resource and silane coupling agent on the properties of epoxidized natural rubber vulcanizates	Journal of Chemistry	2015	NA
2-s2.0-84925665470	10.1016/j.renene.2015.03.015	Maisonneuve J.|Pillay P.|Laflamme C.B.	Concordia University|Hydro-Quebec	Canada|Canada	2015	Osmotic power potential in remote regions of Quebec	Renewable Energy	81	NA	62-70
2-s2.0-84925680976	10.1016/j.psep.2014.10.002	Chaiprapat S.|Wongchana S.|Loykulnant S.|Kongkaew C.|Charnnok B.	Thailand National Metal and Materials Technology Center|Prince of Songkla University	Thailand|Thailand	2015	Evaluating sulfuric acid reduction, substitution, and recovery to improve environmental performance and biogas productivity in rubber latex industry	Process Safety and Environmental Protection	94	C	420-429
2-s2.0-84925736962	10.1016/j.cej.2015.03.032	Dancini-Pontes I.|DeSouza M.|Silva F.A.|Scaliante M.H.N.O.|Alonso C.G.|Bianchi G.S.|Medina Neto A.|Pereira G.M.|Fernandes-Machado N.R.C.	Universidade Estadual de Maringa|Universidade Federal do Rio de Janeiro	Brazil|Brazil	2015	Influence of the CeO<inf>2</inf> and Nb<inf>2</inf>O<inf>5</inf> supports and the inert gas in ethanol steam reforming for H<inf>2</inf> production	Chemical Engineering Journal	273	NA	66-74
2-s2.0-84925743513	10.1016/j.indcrop.2015.03.001	Low J.H.|Rahman W.A.W.A.|Jamaluddin J.	Universiti Teknologi Malaysia	Malaysia	2015	Structural elucidation of tannins of spent coffee grounds by CP-MAS <sup>13</sup>C NMR and MALDI-TOF MS	Industrial Crops and Products	69	NA	456-461
2-s2.0-84925749821	10.1016/j.indcrop.2015.03.009	Laine C.|Kemppainen K.|Kuutti L.|Varhimo A.|Asikainen S.|Grönroos A.|Määttänen M.|Buchert J.|Harlin A.	VTT Technical Research Centre of Finland	Finland	2015	Extraction of xylan from wood pulp and brewer's spent grain	Industrial Crops and Products	70	NA	231-237
2-s2.0-84925795172	10.1016/j.apenergy.2015.03.018	Shaffer B.|Tarroja B.|Samuelsen S.	University of California, Irvine	United States	2015	Dispatch of fuel cells as transmission integrated grid energy resources to support renewables and reduce emissions	Applied Energy	148	NA	178-186
2-s2.0-84925795579	10.1016/j.compenvurbsys.2015.03.002	Ramirez Camargo L.|Zink R.|Dorner W.|Stoeglehner G.	Universitat fur Bodenkultur Wien|Deggendorf Institute of Technology	Austria|Germany	2015	Spatio-temporal modeling of roof-top photovoltaic panels for improved technical potential assessment and electricity peak load offsetting at the municipal scale	Computers, Environment and Urban Systems	52	NA	58-69
2-s2.0-84925843748	10.1109/TPWRS.2015.2410301	Gangammanavar H.|Sen S.|Zavala V.M.	University of Southern California|Argonne National Laboratory	United States|United States	2016	Stochastic Optimization of Sub-Hourly Economic Dispatch with Wind Energy	IEEE Transactions on Power Systems	31	2	949-959
2-s2.0-84925853282	10.3969/j.issn.1002-6819.2015.05.035	Feng H.|Yang Z.|Yang D.|Qu J.|Wang C.|Guo W.	Ningxia Academy of Agriculture and Forestry Sciences|Ningxia Agriculture and Animal Husbandry|National Engineering Research Center for Intelligentized Equipment Technology in Agriculture	China|China|China	2015	Parameter optimization of fermented substrate from wolfberry shoots	Nongye Gongcheng Xuebao/Transactions of the Chinese Society of Agricultural Engineering	31	5	252-260
2-s2.0-84925854446	10.1016/S1872-2067(14)60257-6	Chen J.|Wang C.|Dong B.|Leng W.|Huang J.|Ge R.|Gao Y.	Nanjing Tech University|Dalian Institute of Chemical Physics Chinese Academy of Sciences	China|China	2015	Ionic liquids as eco-friendly catalysts for converting glycerol and urea into high value-added glycerol carbonate	Cuihua Xuebao/Chinese Journal of Catalysis	36	3	336-343
2-s2.0-84925935536	NA	Misak S.|Prokop L.|Bilik P.|Krejci P.	VSB – Technical University of Ostrava	Czech Republic	2015	Evaluation of power quality in off-grid power system	Communications - Scientific Letters of the University of Žilina	17	1 a	71-76
2-s2.0-84925938522	10.1016/j.marpol.2015.03.004	Hall D.M.|Lazarus E.D.	St. Louis University|Cardiff University	United States|United Kingdom	2015	Deep waters: Lessons from community meetings about offshore wind resource development in the U.S.	Marine Policy	57	NA	9-17
2-s2.0-84925957192	10.1002/jctb.4395	Fehér C.|Gazsó Z.|Tatijarern P.|Molnár M.|Barta Z.|Réczey K.	Budapest University of Technology and Economics|Chulalongkorn University	Hungary|Thailand	2015	Investigation of selective arabinose release from corn fibre by acid hydrolysis under mild conditions	Journal of Chemical Technology and Biotechnology	90	5	896-906
2-s2.0-84926005595	10.1080/15435075.2014.888657	Oree V.|Rajoo A.	University of Mauritius	Mauritius	2015	The potential for wind-generated electricity in mauritius	International Journal of Green Energy	12	8	821-831
2-s2.0-84926040535	10.1016/j.cherd.2015.01.010	Vitasari C.R.|Meindersma G.W.|de Haan A.B.	Technische Universiteit Eindhoven|Delft University of Technology	Netherlands|Netherlands	2015	Conceptual process design of an integrated bio-based acetic acid, glycolaldehyde, and acetol production in a pyrolysis oil-based biorefinery	Chemical Engineering Research and Design	95	NA	133-143
2-s2.0-84926047095	10.1016/j.resourpol.2015.03.005	Gabriel Carmona L.|Whiting K.|Valero A.|Valero A.	Universidad Piloto de Colombia|Universidad EAN|Centro de Investigación de Recursos y Consumos Energéticos	Colombia|Colombia|Spain	2015	Colombian mineral resources: An analysis from a Thermodynamic Second Law perspective	Resources Policy	45	NA	23-28
2-s2.0-84926059069	10.1016/j.apenergy.2015.03.068	Almansoori A.|Betancourt-Torcat A.	Khalifa University of Science and Technology	United Arab Emirates	2015	Design optimization model for the integration of renewable and nuclear energy in the United Arab Emirates' power system	Applied Energy	148	NA	234-251
2-s2.0-84926061117	10.1016/j.lrp.2013.11.002	Paquin R.L.|Busch T.|Tilleman S.G.	John Molson School of Business|Universität Hamburg|ETH Zürich|University of Montana|Duisenberg School of Finance	Canada|Germany|Switzerland|United States|Netherlands	2015	Creating economic and environmental value through industrial symbiosis	Long Range Planning	48	2	95-107
2-s2.0-84926068989	10.1016/j.renene.2015.03.023	Olivencia Polo F.A.|Ferrero Bermejo J.|Gómez Fernández J.F.|Crespo Márquez A.	Universidad de Sevilla|Universidad de Córdoba|Magtel Operaciones	Spain|Spain|Spain	2015	Failure mode prediction and energy forecasting of PV plants to assist dynamic maintenance tasks by ANN based models	Renewable Energy	81	NA	227-238
2-s2.0-84926136491	10.1080/10549811.2014.980894	Shrestha P.|Stainback G.A.|Dwivedi P.|Lhotka J.M.	College of Forest Resources|University of Georgia|University of Kentucky	United States|United States|United States	2015	Economic and Life-Cycle Analysis of Forest Carbon Sequestration and Wood-Based Bioenergy Offsets in the Central Hardwood Forest Region of United States	Journal of Sustainable Forestry	34	3	214-232
2-s2.0-84926141840	10.1163/18760104-01201003	Gordeeva Y.M.	Universiteit Hasselt	Belgium	2015	Recent developments in EU environmental policy and legislation	Journal for European Environmental and Planning Law	12	1	51-56
2-s2.0-84926142136	10.1016/j.apenergy.2015.03.109	Wu Z.|Tazvinga H.|Xia X.	University of Pretoria	South Africa	2015	Demand side management of photovoltaic-battery hybrid system	Applied Energy	148	NA	294-304
2-s2.0-84926142443	10.1016/j.energy.2015.01.081	Stempien J.P.|Ni M.|Sun Q.|Chan S.H.	Energy Research Institute @NTU|Campus for Research Excellence And Technological Enterprise|School of Mechanical and Aerospace Engineering|Peking University|Hong Kong Polytechnic University	Singapore|Singapore|Singapore|China|Hong Kong	2015	Production of sustainable methane from renewable energy and captured carbon dioxide with the use of Solid Oxide Electrolyzer: Athermodynamic assessment	Energy	82	NA	714-721
2-s2.0-84926148767	10.1016/j.scitotenv.2015.03.126	Nguyen T.A.H.|Ngo H.H.|Guo W.S.|Pham T.Q.|Li F.M.|Nguyen T.V.|Bui X.T.	Viet Nam National University Ho Chi Minh City|Ton-Duc-Thang University|Vietnam National University Hanoi|University of Technology Sydney|Ocean University of China	Viet Nam|Viet Nam|Viet Nam|Australia|China	2015	Adsorption of phosphate from aqueous solutions and sewage using zirconium loaded okara (ZLO): Fixed-bed column study	Science of the Total Environment	523	NA	40-49
2-s2.0-84926155024	10.1016/j.energy.2014.12.072	Basir Khan M.R.|Jidin R.|Pasupuleti J.|Shaaya S.A.	Universiti Tenaga Nasional	Malaysia	2015	Optimal combination of solar, wind, micro-hydro and diesel systems based on actual seasonal load profiles for a resort island in the South China Sea	Energy	82	NA	80-97
2-s2.0-84926155646	10.1016/j.jclepro.2015.01.036	Alaviitala T.|Mattila T.J.	Finnish Environment Institute|Tampere University	Finland|Finland	2015	Engineered nanomaterials reduce but do not resolve life cycle environmental impacts of power capacitors	Journal of Cleaner Production	93	NA	347-353
2-s2.0-84926163161	10.1016/j.renene.2015.03.052	Gallego-Castillo C.|Victoria M.	Instituto de Energía Solar, Universidad Politécnica de Madrid|Universidad Politécnica de Madrid	Spain|Spain	2015	Cost-free feed-in tariffs for renewable energy deployment in Spain	Renewable Energy	81	NA	411-420
2-s2.0-84926166621	10.1016/j.energy.2015.01.022	Böttger D.|Götz M.|Theofilidi M.|Bruckner T.	Centre for Renewable Energy Sources|Universität Leipzig	Greece|Germany	2015	Control power provision with power-to-heat plants in systems with high shares of renewable energy sources - An illustrative analysis for Germany based on the use of electric boilers in district heating grids	Energy	82	NA	157-167
2-s2.0-84926173065	10.1016/j.energy.2015.01.097	Koltsaklis N.E.|Liu P.|Georgiadis M.C.	Tsinghua University|Aristotle University of Thessaloniki	China|Greece	2015	An integrated stochastic multi-regional long-term energy planning model incorporating autonomous power systems and demand response	Energy	82	NA	865-888
2-s2.0-84926174411	10.1016/j.energy.2015.01.084	Özbuğday F.C.|Erbas B.C.	Ankara Yildirim Beyazit University|TOBB University of Economics and Technology	Turkey|Turkey	2015	How effective are energy efficiency and renewable energy in curbing CO<inf>2</inf> emissions in the long run? A heterogeneous panel data analysis	Energy	82	NA	734-745
2-s2.0-84926177599	10.1016/j.energy.2015.01.104	Osório G.J.|Lujano-Rojas J.M.|Matias J.C.O.|Catalão J.P.S.	Universidade de Lisboa|Instituto de Engenharia de Sistemas e Computadores Investigação e Desenvolvimento em Lisboa|Universidade da Beira Interior	Portugal|Portugal|Portugal	2015	A probabilistic approach to solve the economic dispatch problem with intermittent renewable energy sources	Energy	82	NA	949-959
2-s2.0-84926187627	10.1016/j.energy.2015.01.100	Backhaus K.|Gausling P.|Hildebrand L.	Westfälische Wilhelms-Universität Münster	Germany	2015	Comparing the incomparable: Lessons to be learned from models evaluating the feasibility of Desertec	Energy	82	NA	905-913
2-s2.0-84926198429	10.4141/CJPS-2014-321	Van Eerd L.L.|Loewen S.A.|Vyn R.J.	Ontario Agricultural College|University of Guelph	Canada|Canada	2015	Winter wheat straw management on subsequent processing tomato yield, quality, economics and nitrogen dynamics	Canadian Journal of Plant Science	95	2	273-283
2-s2.0-84926199827	10.1016/j.energy.2015.01.054	Neves D.|Silva C.A.	Universidade de Lisboa|Instituto Superior Técnico	Portugal|Portugal	2015	Optimal electricity dispatch on isolated mini-grids using a demand response strategy for thermal storage backup with genetic algorithms	Energy	82	NA	436-445
2-s2.0-84926214797	10.1016/j.marpolbul.2014.10.045	Smyth K.|Christie N.|Burdon D.|Atkins J.P.|Barnes R.|Elliott M.	University of Hull	United Kingdom	2015	Renewables-to-reefs? - Decommissioning options for the offshore wind power industry	Marine Pollution Bulletin	90	1-2	247-258
2-s2.0-84926216455	10.1016/j.energy.2015.01.038	Ambach D.|Schmid W.	Europa-Universität Viadrina Frankfurt (Oder)	Germany	2015	Periodic and long range dependent models for high frequency wind speed data	Energy	82	NA	277-293
2-s2.0-84926228144	10.1016/j.jclepro.2015.01.013	Sandin G.|Røyne F.|Berlin J.|Peters G.M.|Svanström M.	RISE, SP Technical Research Institute of Sweden|Umeå Universitet|Chalmers University of Technology	Sweden|Sweden|Sweden	2015	Allocation in LCAs of biorefinery products: Implications for results and decision-making	Journal of Cleaner Production	93	NA	213-221
2-s2.0-84926242079	10.1007/s11356-014-3105-3	Pappalardo S.E.|Prosdocimi M.|Tarolli P.|Borin M.	Università degli Studi di Padova	Italy	2015	Assessment of energy potential from wetland plants along the minor channel network on an agricultural floodplain	Environmental Science and Pollution Research	22	4	2479-2490
2-s2.0-84926278342	10.1007/s10973-014-3973-2	Ksepko E.	Instytut Chemicznej Przeróbki Węgla	Poland	2015	Feasible utility of inorganic remains from potable water purification process in chemical looping combustion studied in TG	Journal of Thermal Analysis and Calorimetry	120	1	457-470
2-s2.0-84926284813	10.1016/j.renene.2015.03.019	Bora B.J.|Saha U.K.	Indian Institute of Technology Guwahati	India	2015	Comparative assessment of a biogas run dual fuel diesel engine with rice bran oil methyl ester, pongamia oil methyl ester and palm oil methyl ester as pilot fuels	Renewable Energy	81	NA	490-498
2-s2.0-84926286257	10.4491/eer.2014.032	Singanan M.	Presidency College, Chennai	India	2015	Biosorption of Hg(II) ions from synthetic wastewater using a novel biocarbon technology	Environmental Engineering Research	20	1	33-39
2-s2.0-84926294538	10.3390/su7032745	Schuetze T.	Sungkyunkwan University	South Korea	2015	Zero Emission Buildings in Korea-history, status quo, and future prospects	Sustainability (Switzerland)	7	3	2745-2767
2-s2.0-84926296456	10.1016/j.renene.2015.03.055	Myong S.Y.|Park Y.C.|Jeon S.W.	KISCO	South Korea	2015	Performance of Si-based PV rooftop systems operated under distinct four seasons	Renewable Energy	81	NA	482-489
2-s2.0-84926301871	10.1016/j.enpol.2015.01.042	Lv P.|Spigarelli F.	University of Chinese Academy of Sciences|Università degli Studi di Macerata	China|Italy	2015	The integration of Chinese and European renewable energy markets: The role of Chinese foreign direct investments	Energy Policy	81	NA	14-26
2-s2.0-84926302217	10.1016/j.solener.2015.03.035	Keogh M.B.|Castro-Alférez M.|Polo-López M.I.|Fernández Calderero I.|Al-Eryani Y.A.|Joseph-Titus C.|Sawant B.|Dhodapkar R.|Mathur C.|McGuigan K.G.|Fernández-Ibáñez P.	CIEMAT-Plataforma Solar de Almería|Royal College of Surgeons in Ireland Medical University of Bahrain|Maynooth University|National Environmental Engineering Research Institute India|Royal College of Surgeons in Ireland	Spain|Bahrain|Ireland|India|Ireland	2015	Capability of 19-L polycarbonate plastic water cooler containers for efficient solar water disinfection (SODIS): Field case studies in India, Bahrain and Spain	Solar Energy	116	NA	1-11
2-s2.0-84926305942	10.1515/jisys-2014-0089	Xie Q.|Fan X.R.|He Q.|Yang Y.	Chongqing University|Research Center of Construction Economy and Management	China|China	2015	Location Model and Algorithm of Construction Waste Recycling Centers for Service Reliability	Journal of Intelligent Systems	24	2	287-297
2-s2.0-84926306651	10.1016/j.ijbiomac.2015.03.044	Wen J.L.|Sun S.L.|Xue B.L.|Sun R.C.	Beijing Forestry University	China	2015	Structural elucidation of inhomogeneous lignins from bamboo	International Journal of Biological Macromolecules	77	NA	250-259
2-s2.0-84926309781	10.1016/j.apenergy.2015.03.090	Padilla R.V.|Soo Too Y.C.|Benito R.|Stein W.	CSIRO Energy Technology	Australia	2015	Exergetic analysis of supercritical CO<inf>2</inf> Brayton cycles integrated with solar central receivers	Applied Energy	148	NA	348-365
2-s2.0-84926315068	10.16373/j.cnki.ahr.140037	Plaza J.L.|Sanguila M.B.	Father Saturnino Urios University	Philippines	2015	Preliminary report on the anurans of mount hilong-hilong, agusan del norte, eastern Mindanao, Philippines	Asian Herpetological Research	6	1	18-33
2-s2.0-84926318439	10.1016/j.enpol.2015.02.017	Zipp A.	Universität des Saarlandes|IZES gGmbH	Germany|Germany	2015	Revenue prospects of photovoltaic in Germany-Influence opportunities by variation of the plant orientation	Energy Policy	81	NA	86-97
2-s2.0-84926321834	10.1016/j.geothermics.2015.03.009	Atlason R.S.|Unnthorsson R.|Oddsson G.V.	Haskoli Islands	Iceland	2015	Innovation and development in geothermal turbine maintenance based on Icelandic experience	Geothermics	56	NA	72-78
2-s2.0-84926321957	10.1016/j.enpol.2015.02.008	Fast S.|Mabee W.	Queen’s University	Canada	2015	Place-making and trust-building: The influence of policy on host community responses to wind farms	Energy Policy	81	NA	27-37
2-s2.0-84926322343	10.1016/j.scs.2014.07.004	Suthar S.|Singh P.	Doon University	India	2015	Household solid waste generation and composition in different family size and socio-economic groups: A case study	Sustainable Cities and Society	14	1	56-63
2-s2.0-84926327353	10.3144/expresspolymlett.2015.47	Ning N.Y.|Zheng Z.P.|Zhang L.Q.|Tian M.	Beijing University of Chemical Technology	China	2015	An excellent ozone-resistant polymethylvinylsiloxane coating on natural rubber by thiol-ene click chemistry	Express Polymer Letters	9	6	490-495
2-s2.0-84926338414	10.1016/j.biortech.2015.03.129	Lee K.M.|Min K.|Choi O.|Kim K.Y.|Woo H.M.|Kim Y.|Han S.O.|Um Y.	University of Science and Technology (UST)|Korea Institute of Science and Technology|Korea University	South Korea|South Korea|South Korea	2015	Electrochemical detoxification of phenolic compounds in lignocellulosic hydrolysate for Clostridium fermentation	Bioresource Technology	187	NA	228-234
2-s2.0-84926340268	10.1016/j.enpol.2015.02.006	Willauer H.D.|Hardy D.R.|Moyer S.A.|DiMascio F.|Williams F.W.|Drab D.M.	Naval Research Laboratory|Naval Undersea Warfare Center Division Newport|Office of Naval Research|Nova Research, Inc.	United States|United States|United States|United States	2015	An economic basis for littoral land-based production of low carbon fuel from nuclear electricity and seawater for naval or commercial use	Energy Policy	81	NA	67-75
2-s2.0-84926343217	10.1016/j.tcs.2014.11.007	Györgyi P.|Kis T.	Magyar Tudomanyos Akademia|Eötvös Loránd Tudományegyetem	Hungary|Hungary	2015	Reductions between scheduling problems with non-renewable resources and knapsack problems	Theoretical Computer Science	565	C	63-76
2-s2.0-84926353647	10.1016/j.enpol.2014.09.010	Oshiro K.|Masui T.	Tokyo Institute of Technology|National Institute for Environmental Studies of Japan	Japan|Japan	2015	Diffusion of low emission vehicles and their impact on CO2 emission reduction in Japan	Energy Policy	81	NA	215-225
2-s2.0-84926353799	10.1016/j.renene.2015.03.013	Newman A.J.|Cal R.B.|Castillo L.	Portland State University|Texas Tech University	United States|United States	2015	Blade number effects in a scaled down wind farm	Renewable Energy	81	NA	472-481
2-s2.0-84926354053	10.1016/j.enpol.2015.02.026	Xian H.|Colson G.|Mei B.|Wetzstein M.E.	University of Georgia|College of Agricultural and Environmental Sciences Athens Campus|Purdue University	United States|United States|United States	2015	Co-firing coal with wood pellets for U.S. electricity generation: A real options analysis	Energy Policy	81	NA	106-116
2-s2.0-84926356909	10.1016/j.biortech.2015.03.103	Wang M.|Pan X.|Xia X.|Xi B.|Wang L.	Changzhou University|Chinese Research Academic of Environmental Sciences	China|China	2015	Environmental sustainability of bioethanol produced from sweet sorghum stem on saline-alkali land	Bioresource Technology	187	NA	113-119
2-s2.0-84926364922	10.1541/ieejpes.135.213	Sugahara H.|Kamata N.|Toda Y.|Kato M.|Aihara K.	Institute of Industrial Science|Tokyo Denki University	Japan|Japan	2015	Integration of incinerator plants and utilization of forest biomass on the basis of FIT	IEEJ Transactions on Power and Energy	135	4	213-223
2-s2.0-84926381556	10.1016/j.biocon.2015.03.020	Braham M.|Miller T.|Duerr A.E.|Lanzone M.|Fesnock A.|LaPre L.|Driscoll D.|Katzner T.	USGS Forest and Rangeland Ecosystem Science Center Snake River Field Station|West Virginia University|California Desert District|Cellular Tracking Technologies|American Eagle Research Institute|Bureau of Land Management|U.S. Department of Agriculture, Forest Service, Timber and Watershed Laboratory	United States|United States|United States|United States|United States|United States|United States	2015	Home in the heat: Dramatic seasonal variation in home range of desert golden eagles informs management for renewable energy development	Biological Conservation	186	NA	225-232
2-s2.0-84926383853	10.1038/srep09428	Hu S.|Guan Y.|Cai D.|Li S.|Qin P.|Karim M.N.|Tan T.	Beijing University of Chemical Technology|Texas A&amp;M University	China|United States	2015	A novel method for furfural recovery via gas stripping assisted vapor permeation by a polydimethylsiloxane membrane	Scientific Reports	5	NA
2-s2.0-84926387916	10.1016/j.enpol.2015.02.010	Zhang F.|Deng H.|Margolis R.|Su J.	National Renewable Energy Laboratory|Tsinghua University|Tufts University|Yale University	United States|China|United States|United States	2015	Analysis of distributed-generation photovoltaic deployment, installation time and cost, market barriers, and policies in China	Energy Policy	81	NA	43-55
2-s2.0-84926389538	10.1016/j.renene.2015.03.012	Collins L.|Ward J.K.	The University of Newcastle, Australia|CSIRO Energy Technology	Australia|Australia	2015	Real and reactive power control of distributed PV inverters for overvoltage prevention and increased renewable generation hosting capacity	Renewable Energy	81	NA	464-471
2-s2.0-84926390024	10.1016/j.buildenv.2015.03.005	Das N.|Pal N.|Pradip S.K.	Indian Institute of Technology (Indian School of Mines), Dhanbad	India	2015	Economic cost analysis of LED over HPS flood lights for an efficient exterior lighting design using solar PV	Building and Environment	89	NA	380-392
2-s2.0-84926391588	10.1515/hf-2014-0094	Lehto J.|Alén R.	University of Jyväskylä	Finland	2015	Organic materials in black liquors of soda-AQ pulping of hot-water-extracted birch (Betula pendula) sawdust	Holzforschung	69	3	257-264
2-s2.0-84926407034	10.1111/lam.12391	Kobayashi Y.|Iwata H.|Mizushima D.|Ogihara J.|Kasumi T.	Nihon University	Japan	2015	Erythritol production by Moniliella megachiliensis using nonrefined glycerol waste as carbon source	Letters in Applied Microbiology	60	5	475-480
2-s2.0-84926408890	10.1016/j.energy.2015.01.050	Locatelli G.|Palerma E.|Mancini M.	University of Lincoln|Politecnico di Milano	United Kingdom|Italy	2015	Assessing the economics of large Energy Storage Plants with an optimisation methodology	Energy	83	NA	15-28
2-s2.0-84926408917	10.1002/env.2329	Goddard S.D.|Genton M.G.|Hering A.S.|Sain S.R.	King Abdullah University of Science and Technology|Texas A&amp;M University|Colorado School of Mines|The Climate Corporation	Saudi Arabia|United States|United States|United States	2015	Evaluating the impacts of climate change on diurnal wind power cycles using multiple regional climate models	Environmetrics	26	3	192-201
2-s2.0-84926412999	10.1016/j.renene.2015.05.044	Masnadi M.S.|Grace J.R.|Bi X.T.|Lim C.J.|Ellis N.|Li Y.H.|Watkinson A.P.	The University of British Columbia|Highbury Energy Inc.	Canada|Canada	2015	From coal towards renewables: Catalytic/synergistic effects during steam co-gasification of switchgrass and coal in a pilot-scale bubbling fluidized bed	Renewable Energy	83	NA	918-930
2-s2.0-84926417946	10.1016/j.energy.2015.02.032	Toscano G.|Duca D.|Rossini G.|Mengarelli C.|Pizzi A.	Università Politecnica delle Marche	Italy	2015	Identification of different woody biomass for energy purpose by means of Soft Independent Modeling of Class Analogy applied to thermogravimetric analysis	Energy	83	NA	351-357
2-s2.0-84926419432	10.1016/j.energy.2015.02.066	Rodriguez R.A.|Becker S.|Greiner M.	Frankfurt Institute for Advanced Studies|Aarhus Universitet	Germany|Denmark	2015	Cost-optimal design of a simplified, highly renewable pan-European electricity system	Energy	83	NA	658-668
2-s2.0-84926419827	10.1111/lam.12397	Thite V.S.|Nerurkar A.S.	The Maharaja Sayajirao University of Baroda	India	2015	Xylanases of Bacillus spp. isolated from ruminant dung as potential accessory enzymes for agro-waste saccharification	Letters in Applied Microbiology	60	5	456-466
2-s2.0-84926419873	10.1016/j.energy.2015.02.071	Shafiei E.|Davidsdottir B.|Leaver J.|Stefansson H.|Asgeirsson E.I.	Reykjavik University|Haskoli Islands|UNITEC Institute of Technology	Iceland|Iceland|New Zealand	2015	Comparative analysis of hydrogen, biofuels and electricity transitional pathways to sustainable transport in a renewable-based energy system	Energy	83	NA	614-627
2-s2.0-84926420562	10.1016/j.energy.2015.02.044	Siyal S.H.|Mörtberg U.|Mentis D.|Welsch M.|Babelon I.|Howells M.	The Royal Institute of Technology (KTH)	Sweden	2015	Wind energy assessment considering geographic and environmental restrictions in Sweden: A GIS-based approach	Energy	83	NA	447-461
2-s2.0-84926421364	10.1016/j.energy.2015.02.028	Masnadi M.S.|Grace J.R.|Bi X.T.|Ellis N.|Lim C.J.|Butler J.W.	The University of British Columbia	Canada	2015	Biomass/coal steam co-gasification integrated with in-situ CO<inf>2</inf> capture	Energy	83	NA	326-336
2-s2.0-84926430342	10.1016/j.solener.2015.03.037	Tsalikis G.|Martinopoulos G.	International Hellenic University	Greece	2015	Solar energy systems potential for nearly net zero energy residential buildings	Solar Energy	115	NA	743-756
2-s2.0-84926432289	10.1039/c5nr00799b	Pramod P.S.|Shah R.|Jayakannan M.	Indian Institute of Science Education and Research Pune	India	2015	Dual stimuli polysaccharide nanovesicles for conjugated and physically loaded doxorubicin delivery in breast cancer cells	Nanoscale	7	15	6636-6652
2-s2.0-84926443017	10.1021/acssuschemeng.5b00031	Numata K.|Morisaki K.	RIKEN Center for Sustainable Resource Science	Japan	2015	Screening of marine bacteria to synthesize polyhydroxyalkanoate from lignin: Contribution of lignin derivatives to biosynthesis by oceanimonas doudoroffii	ACS Sustainable Chemistry and Engineering	3	4	569-573
2-s2.0-84926443816	10.1039/c4ee03607g	Sim U.|Moon J.|An J.|Kang J.H.|Jerng S.E.|Moon J.|Cho S.P.|Hong B.H.|Nam K.T.	Graduate School of Convergence Science and Technology|Seoul National University	South Korea|South Korea	2015	N-doped graphene quantum sheets on silicon nanowire photocathodes for hydrogen production	Energy and Environmental Science	8	4	1329-1338
2-s2.0-84926444022	10.9767/bcrec.10.1.7172.88-97	Shalaby M.S.|El-Rafie S.	National Research Centre	Egypt	2015	Struvite precipitation and phosphorous removal from urine synthetic solution: Reaction kinetic study	Bulletin of Chemical Reaction Engineering &amp;amp;amp; Catalysis	10	1	88-97
2-s2.0-84926456074	10.1039/c4ee03361b	Guo S.|Yu H.|Liu P.|Ren Y.|Zhang T.|Chen M.|Ishida M.|Zhou H.	Nanjing University|Argonne National Laboratory|National Institute of Advanced Industrial Science and Technology|University of Tsukuba|Tohoku University	China|United States|Japan|Japan|Japan	2015	High-performance symmetric sodium-ion batteries using a new, bipolar O3-type material, Na<inf>0.8</inf>Ni<inf>0.4</inf>Ti<inf>0.6</inf>O<inf>2</inf>	Energy and Environmental Science	8	4	1237-1244
2-s2.0-84926456395	10.1016/j.eneco.2015.02.020	Rajagopal D.|Plevin R.|Hochman G.|Zilberman D.	Rutgers Energy Institute|University of California, Los Angeles|University of California, Berkeley|Indiana University Bloomington|University of California, Davis	United States|United States|United States|United States|United States	2015	Multi-objective regulations on transportation fuels: Comparing renewable fuel mandates and emission standards	Energy Economics	49	NA	359-369
2-s2.0-84926456680	10.2495/ESUS140181	Kumashiro H.|Kharisma V.|Morgana Sianipar C.P.|Koido K.|Takahashi R.|Dowaki K.	Institut Teknologi Bandung|Tokyo University of Science|Toshiba Corporation	Indonesia|Japan|Japan	2015	The design of an appropriate geothermal energy system	WIT Transactions on Ecology and the Environment	186	NA	207-217
2-s2.0-84926463448	10.1002/app.42176	Chen H.Z.|Li Z.Y.|Liu X.Y.|Tian Y.M.|Yang L.|Wang Z.C.	Jilin University	China	2015	Depolymerization of renewable resources-lignin by sodium hydroxide as a catalyst and its applications to epoxy resin	Journal of Applied Polymer Science	132	26
2-s2.0-84926466024	10.1504/IJSOM.2015.068528	Nikakhtar A.|Hosseini A.A.|Wong K.Y.|Zavichi A.	University of Central Florida|Universiti Teknologi Malaysia|NC State University	United States|Malaysia|United States	2015	Application of lean construction principles to reduce construction process waste using computer simulation: A case study	International Journal of Services and Operations Management	20	4	461-480
2-s2.0-84926471888	10.1016/j.indcrop.2015.03.086	Wang H.|Zhang X.|Jiang Z.|Li W.|Yu Y.	SFA and Beijing Co-built Key Laboratory of Bamboo and Rattan Science and Technology|International Center for Bamboo and Rattan	China|China	2015	A comparison study on the preparation of nanocellulose fibrils from fibers and parenchymal cells in bamboo (Phyllostachys pubescens)	Industrial Crops and Products	71	NA	80-88
2-s2.0-84926475231	10.1016/j.resconrec.2015.01.005	Wang Y.D.|Lee J.S.|Agbemabiese L.|Zame K.|Kang S.G.	Ministry of Environment Korea|University of Delaware|Korea University	South Korea|United States|South Korea	2015	Virtual water management and the water-energy nexus: A case study of three Mid-Atlantic states	Resources, Conservation and Recycling	98	NA	76-84
2-s2.0-84926480088	10.1016/j.eneco.2015.03.003	Considine T.J.|Manderson E.J.M.	Faculty of Humanities|University of Wyoming	United Kingdom|United States	2015	The cost of solar-centric renewable portfolio standards and reducing coal power generation using Arizona as a case study	Energy Economics	49	NA	402-419
2-s2.0-84926480690	10.1093/jel/equ034	Steinbach A.|Brückmann R.	Max Planck Institute for Research On Collective Goods|Nuffield College, University Of Oxford|Eclareon	Germany|United Kingdom|Germany	2015	Renewable energy and the free movement of goods	Journal of Environmental Law	27	1	1-16
2-s2.0-84926480872	NA	Pimenta A.S.|Dos Santos R.C.|De Oliveira Carneiro A.C.|Castro R.V.O.	Universidade de Brasília|Universidade Federal do Rio Grande do Norte|Universidade Federal de Vicosa	Brazil|Brazil|Brazil	2015	Charcoal briquettes produced with recycled coconut pith	Ciencia Florestal	25	1	137-144
2-s2.0-84926486506	10.1016/j.apenergy.2015.03.050	Camps X.|Velasco G.|de la Hoz J.|Martín H.	Universitat Politècnica de Catalunya	Spain	2015	Contribution to the PV-to-inverter sizing ratio determination using a custom flexible experimental setup	Applied Energy	149	NA	35-45
2-s2.0-84926487871	10.1016/j.indcrop.2015.02.051	Almanasrah M.|Roseiro L.B.|Bogel-Lukasik R.|Carvalheiro F.|Brazinha C.|Crespo J.|Kallioinen M.|Mänttäri M.|Duarte L.C.	Laboratório Nacional de Energia e Geologia|Centro de Química fina e Biotecnologia|LUT University	Portugal|Portugal|Finland	2015	Selective recovery of phenolic compounds and carbohydrates from carob kibbles using water-based extraction	Industrial Crops and Products	70	NA	443-450
2-s2.0-84926501077	10.1021/sc500731c	Underkofler K.A.|Teixeira R.E.|Pietsch S.A.|Knapp K.G.|Raines R.T.	DOE Bioenergy Research Centers|University of Wisconsin-Madison	United States|United States	2015	Separation of lignin from corn stover hydrolysate with quantitative recovery of ionic liquid	ACS Sustainable Chemistry and Engineering	3	4	606-613
2-s2.0-84926504822	10.1016/j.apenergy.2015.03.130	Banister C.J.|Collins M.R.	University of Waterloo	Canada	2015	Development and performance of a dual tank solar-assisted heat pump system	Applied Energy	149	NA	125-132
2-s2.0-84926505418	10.1016/j.indcrop.2015.03.003	Kachrimanidou V.|Kopsahelis N.|Alexandri M.|Strati A.|Gardeli C.|Papanikolaou S.|Komaitis M.|Kookos I.K.|Koutinas A.A.	University of Patras|Agricultural University of Athens	Greece|Greece	2015	Integrated sunflower-based biorefinery for the production of antioxidants, protein isolate and poly(3-hydroxybutyrate)	Industrial Crops and Products	71	NA	106-113
2-s2.0-84926505639	10.1260/0309-524X.39.3.229	Jiang Y.	Logistics University	China	2015	Research on wind energy potential at karamay	Wind Engineering	39	3	229-236
2-s2.0-84926506978	10.1371/journal.pone.0121542	Poudel S.|Aryal N.|Lu C.	Montana State University	United States	2015	Identification of microRNAs and transcript targets in camelina sativa by deep sequencing and computational methods	PLoS ONE	10	3
2-s2.0-84926511572	10.1016/j.eneco.2015.03.002	Henriot A.	Florence School of Regulation	Italy	2015	Economic curtailment of intermittent renewable energy sources	Energy Economics	49	NA	370-379
2-s2.0-84926514050	10.1080/09644016.2014.1000638	Flynn B.	University of Galway	Ireland	2015	Ecological modernisation of a ‘Cinderella renewable’? The emerging politics of global ocean energy	Environmental Politics	24	2	249-269
2-s2.0-84926518622	10.1002/app.42125	Bezerra C.S.|De Farias Lemos C.M.G.|De Sousa M.|Gonçalves L.R.B.	Universidade Federal do Ceará	Brazil	2015	Enzyme immobilization onto renewable polymeric matrixes: Past, present, and future trends	Journal of Applied Polymer Science	132	26
2-s2.0-84926520668	10.1080/09644016.2014.973222	Hess D.J.|Coley J.S.|Mai Q.D.|Hilliard L.R.	Vanderbilt University	United States	2015	Party differences and energy reform: fiscal conservatism in the California legislature	Environmental Politics	24	2	228-248
2-s2.0-84926610499	10.1002/cssc.201500025	Wu L.|Dutta S.|Mascal M.	University of California, Davis	United States	2015	Efficient, chemical-catalytic approach to the production of 3-hydroxypropanoic acid by oxidation of biomass-derived levulinic acid with hydrogen peroxide	ChemSusChem	8	7	1167-1169
2-s2.0-84926618662	NA	Sahoo A.K.|Aswin Gautham D.	SSN College of Engineering, Kalavakkam	India	2015	An adaptive fuzzy logic controller for load frequency control of a distributed grid systems	International Journal of Applied Engineering Research	10	1	1591-1604
2-s2.0-84926624130	10.1515/gps-2014-0094	Mendoza A.|Vicente G.|Bautista L.F.|Morales V.	Universidad Rey Juan Carlos	Spain	2015	Opportunities for Nannochloropsis gaditana biomass through the isolation of its components and biodiesel production	Green Processing and Synthesis	4	2	97-102
2-s2.0-84926637405	10.1002/cssc.201403329	Saha B.|Abu-Omar M.M.	Purdue University	United States	2015	Current Technologies, Economics, and Perspectives for 2,5-Dimethylfuran Production from Biomass-Derived Intermediates	ChemSusChem	8	7	1133-1142
2-s2.0-84926638569	10.1080/00033790.2015.1007525	Johnson J.A.	Villanova University	United States	2015	Dilemmas of 19th-century liberalism among German academic chemists: Shaping a national science policy from Hofmann to Fischer, 1865-1919	Annals of Science	72	2	224-241
2-s2.0-84926643740	10.1016/j.renene.2015.03.068	Villicaña-Ortiz E.|Gutiérrez-Trashorras A.J.|Paredes-Sánchez J.P.|Xiberta-Bernat J.	Universidad de Oviedo|Universidad Tecnológica del Centro de	Spain|Mexico	2015	Solar energy potential in the coastal zone of the gulf of Mexico	Renewable Energy	81	NA	534-542
2-s2.0-84926649070	10.1002/cssc.201403252	Kang E.S.|Hong Y.W.|Chae D.W.|Kim B.|Kim B.|Kim Y.J.|Cho J.K.|Kim Y.G.	University of Science and Technology (UST)|Korea Institute of Industrial Technology|Seoul National University	South Korea|South Korea|South Korea	2015	From Lignocellulosic Biomass to Furans via 5-Acetoxymethylfurfural as an Alternative to 5-Hydroxymethylfurfural	ChemSusChem	8	7	1179-1188
2-s2.0-84926650965	10.1016/j.seppur.2015.03.034	Kaur I.|Ni Y.	University of New Brunswick	Canada	2015	A process to produce furfural and acetic acid from pre-hydrolysis liquor of kraft based dissolving pulp process	Separation and Purification Technology	146	NA	121-126
2-s2.0-84926654534	10.1016/j.solener.2015.03.028	Brownson J.R.S.|Gardner D.|Nieto A.	Pennsylvania State University	United States	2015	Solar resource-reserve classification and flow-based economic analysis	Solar Energy	116	NA	45-55
2-s2.0-84926673331	10.2533/chimia.2015.120	Chen X.|Zhang B.|Wang Y.|Yan N.	National University of Singapore	Singapore	2015	Valorization of renewable carbon resources for chemicals	Chimia	69	3	120-124
2-s2.0-84926682441	10.1007/s10556-014-9947-1	Bukharova E.A.|Tatarintseva E.A.|Ol'Shanskaya L.N.	Yuri Gagarin State Technical University of Saratov	Russian Federation	2015	Production of polyethylene terephthalate based sorbent and its use for waste and surface water cleaning from oil products	Chemical and Petroleum Engineering	50	9-10	595-599
2-s2.0-84926684781	10.1016/j.desal.2015.03.033	Altaee A.|Hilal N.	Qatar Environment and Energy Research Institute|Swansea University	Qatar|United Kingdom	2016	Dual stage PRO power generation from brackish water brine and wastewater effluent feeds	Desalination	389	NA	68-77
2-s2.0-84927131199	10.1016/j.mineng.2014.10.013	Broadhurst J.L.|Kunene M.C.|Von Blottnitz H.|Franzidis J.P.	University of Cape Town	South Africa	2015	Life cycle assessment of the desulfurisation flotation process to prevent acid rock drainage: A base metal case study	Minerals Engineering	76	NA	126-134
2-s2.0-84927135327	10.1016/j.biombioe.2015.03.024	Debnath D.|Epplin F.M.|Stoecker A.L.	Oklahoma State University|University of Missouri	United States|United States	2015	Switchgrass procurement strategies for managing yield variability: Estimating the cost-efficient D (downtime cost) L (land to lease) frontier	Biomass and Bioenergy	77	NA	110-122
2-s2.0-84927135392	10.1177/0892705713486125	Sarifuddin N.|Ismail H.|Ahmad Z.	USM Engineering Campus|School of Materials and Mineral Resources Engineering|International Islamic University Malaysia	Malaysia|Malaysia|Malaysia	2015	Studies of properties and characteristics of low-density polyethylene/thermoplastic sago starch-reinforced kenaf core fiber composites	Journal of Thermoplastic Composite Materials	28	4	445-460
2-s2.0-84927138173	10.1016/j.jprot.2015.03.022	Simon O.|Klebensberger J.|Mükschel B.|Klaiber I.|Graf N.|Altenbuchner J.|Huber A.|Hauer B.|Pfannstiel J.	Universität Hohenheim|Universität Stuttgart	Germany|Germany	2015	Analysis of the molecular response of Pseudomonas putida KT2440 to the next-generation biofuel n-butanol	Journal of Proteomics	122	NA	11-25
2-s2.0-84927144530	10.1016/j.energy.2015.03.056	Calise F.|Dentice d'Accadia M.|Piacentino A.	Università degli Studi di Palermo|Università degli Studi di Napoli Federico II	Italy|Italy	2015	Exergetic and exergoeconomic analysis of a renewable polygeneration system and viability study for small isolated communities	Energy	92	NA	290-307
2-s2.0-84927155227	10.3390/en8031701	Cuellar A.D.|Herzog H.	Massachusetts Institute of Technology|The University of Texas at Austin	United States|United States	2015	A path forward for low carbon power from biomass	Energies	8	3	1701-1715
2-s2.0-84927164689	10.1186/s13705-015-0036-x	Raupach-Sumiya J.|Matsubara H.|Prahl A.|Aretz A.|Salecki S.	Ecologic Institute|College of Business Administration|Institut für Ökologische Wirtschaftsforschung|Institute for Sustainable Energy Policies (ISEP)	Germany|Japan|Germany|Japan	2015	Regional economic effects of renewable energies - comparing Germany and Japan	Energy, Sustainability and Society	5	1	1-17
2-s2.0-84927176945	10.1016/j.jclepro.2015.02.045	Chen M.|Zhang S.|Huang J.|Chen H.	Southwest University of Science and Technology	China	2015	Lead during the leaching process of copper from waste printed circuit boards by five typical ionic liquid acids	Journal of Cleaner Production	95	NA	142-147
2-s2.0-84927177274	10.1016/j.jclepro.2015.02.040	Cordella M.|Bauer I.|Lehmann A.|Schulz M.|Wolf O.	European Commission Joint Research Centre|PE INTERNATIONAL AG|DEKRA Consulting GmbH	Belgium|Germany|Germany	2015	Evolution of disposable baby diapers in Europe: Life cycle assessment of environmental impacts and identification of key areas of improvement	Journal of Cleaner Production	95	NA	322-331
2-s2.0-84927177756	10.1016/j.jclepro.2015.02.041	Wu J.|Li C.|Yang F.	Lanzhou University|Jiuquan Iron and Steel Group Corporation	China|China	2015	The disposition of chromite ore processing residue (COPR) incorporating industrial symbiosis	Journal of Cleaner Production	95	NA	156-162
2-s2.0-84927509824	NA	Orlíková A.	VSB – Technical University of Ostrava	Czech Republic	2015	Problems of reach with products from secondary raw materials	Chemicke Listy	109	3	180-182
2-s2.0-84927534816	10.1039/c4gc02532f	Baghel R.S.|Trivedi N.|Gupta V.|Neori A.|Reddy C.R.K.|Lali A.|Jha B.	Academy of Scientific and Innovative Research (AcSIR)|Central Salt and Marine Chemicals Research Institute India|National Center for Mariculture Israel|Institute of Chemical Technology	India|India|Israel|India	2015	Biorefining of marine macroalgal biomass for production of biofuel and commodity chemicals	Green Chemistry	17	4	2436-2443
2-s2.0-84927537841	10.1039/c5gc00123d	Ji T.|Chen L.|Schmitz M.|Bao F.S.|Zhu J.	University of Akron	United States	2015	Hierarchical macrotube/mesopore carbon decorated with mono-dispersed Ag nanoparticles as a highly active catalyst	Green Chemistry	17	4	2515-2523
2-s2.0-84927541955	10.1039/c4ee02281e	Xia W.|Zou R.|An L.|Xia D.|Guo S.	Peking University|Los Alamos National Laboratory	China|United States	2015	A metal-organic framework route to in situ encapsulation of Co@Co<inf>3</inf>O<inf>4</inf>@C core@bishell nanoparticles into a highly ordered porous carbon matrix for oxygen reduction	Energy and Environmental Science	8	2	568-576
2-s2.0-84927549424	10.1016/j.energy.2015.03.057	Škugor B.|Deur J.	University of Zagreb, Faculty of Mechanical Engineering and Naval Architecture	Croatia	2015	Dynamic programming-based optimisation of charging an electric vehicle fleet system represented by an aggregate battery model	Energy	92	NA	456-465
2-s2.0-84927551380	10.1039/c4gc02483d	Dodson J.R.|Parker H.L.|García A.M.|Hicken A.|Asemave K.|Farmer T.J.|He H.|Clark J.H.|Hunt A.J.	University of York	United Kingdom	2015	Bio-derived materials as a green route for precious &amp; critical metal recovery and re-use	Green Chemistry	17	4	1951-1965
2-s2.0-84927567123	10.1016/j.fbp.2014.05.004	Reis L.C.B.|De Souza C.O.|Da Silva J.B.A.|Martins A.C.|Nunes I.L.|Druzian J.I.	Universidade Federal da Bahia	Brazil	2015	Active biocomposites of cassava starch: The effect of yerba mate extract and mango pulp as antioxidant additives on the properties and the stability of a packaged product	Food and Bioproducts Processing	94	NA	382-391
2-s2.0-84927573871	10.1016/j.fbp.2014.04.001	Su Y.|Du R.|Guo H.|Cao M.|Wu Q.|Su R.|Qi W.|He Z.	Tianjin University|Collaborative Innovation Center of Chemical Science and Engineering (Tianjin)	China|China	2015	Fractional pretreatment of lignocellulose by alkaline hydrogen peroxide: Characterization of its major components	Food and Bioproducts Processing	94	NA	322-330
2-s2.0-84927581883	10.1016/j.ecolmodel.2015.03.006	Kursun B.|Bakshi B.R.|Mahata M.|Martin J.F.	Marmara Üniversitesi|The Ohio State University|Development Alternatives	Turkey|United States|India	2015	Life cycle and emergy based design of energy systems in developing countries: Centralized and localized options	Ecological Modelling	305	NA	40-53
2-s2.0-84927586257	10.1016/j.renene.2015.03.070	Passon P.	Ramboll Group AS	Denmark	2015	Damage equivalent wind-wave correlations on basis of damage contour lines for the fatigue design of offshore wind turbines	Renewable Energy	81	NA	723-736
2-s2.0-84927587855	10.1016/j.renene.2015.03.085	Evans P.|Mason-Jones A.|Wilson C.|Wooldridge C.|O'Doherty T.|O'Doherty D.	Cardiff University	United Kingdom	2015	Constraints on extractable power from energetic tidal straits	Renewable Energy	81	NA	707-722
2-s2.0-84927591697	10.1038/ncomms7797	Kibria M.G.|Chowdhury F.A.|Zhao S.|AlOtaibi B.|Trudeau M.L.|Guo H.|Mi Z.	Hydro-Quebec|Université McGill	Canada|Canada	2015	Visible light-driven efficient overall water splitting using p-type metal-nitride nanowire arrays	Nature Communications	6	NA
2-s2.0-84927614777	10.1016/j.apenergy.2015.03.100	Safdarnejad S.M.|Hedengren J.D.|Baxter L.L.	Brigham Young University	United States	2015	Plant-level dynamic optimization of Cryogenic Carbon Capture with conventional and renewable power sources	Applied Energy	149	NA	354-366
2-s2.0-84927616071	10.1016/j.energy.2014.10.057	Malik M.|Dincer I.|Rosen M.A.	King Fahd University of Petroleum and Minerals|Ontario Tech University	Saudi Arabia|Canada	2015	Development and analysis of a new renewable energy-based multi-generation system	Energy	79	C	90-99
2-s2.0-84927616810	10.1016/j.renene.2015.03.060	Soponpongpipat N.|Sae-Ueng U.	Silpakorn University	Thailand	2015	The effect of biomass bulk arrangements on the decomposition pathways in the torrefaction process	Renewable Energy	81	NA	679-684
2-s2.0-84927617030	10.1016/j.renene.2015.03.076	Behrens S.|Hayward J.A.|Woodman S.C.|Hemer M.A.|Ayre M.	CSIRO Oceans and Atmosphere|Commonwealth Scientific and Industrial Research Organization|CSIRO Energy Flagship	Australia|Australia|Australia	2015	Wave energy for Australia's National Electricity Market	Renewable Energy	81	NA	685-693
2-s2.0-84927626802	10.1016/j.jenvman.2015.04.008	Cimpan C.|Rothmann M.|Hamelin L.|Wenzel H.	Syddansk Universitet	Denmark	2015	Towards increased recycling of household waste: Documenting cascading effects and material efficiency of commingled recyclables and biowaste collection	Journal of Environmental Management	157	NA	69-83
2-s2.0-84927629674	10.1007/978-3-319-09228-7_12	Wäger P.A.|Hischier R.|Widmer R.	Empa - Swiss Federal Laboratories for Materials Science and Technology	Switzerland	2015	The material basis of ICT	Advances in Intelligent Systems and Computing	310	NA	209-221
2-s2.0-84927634430	10.1016/j.energy.2014.11.019	Peters J.F.|Petrakopoulou F.|Dufour J.	Instituto IMDEA Energía|Universidad Rey Juan Carlos|National Technical University of Athens	Spain|Spain|Greece	2015	Exergy analysis of synthetic biofuel production via fast pyrolysis and hydroupgrading	Energy	79	C	325-336
2-s2.0-84927634433	NA	Teli M.D.|Valia S.P.	Institute of Chemical Technology	India	2015	Modification of biomaterials for functional application	Cellulose Chemistry and Technology	49	1	3-6
2-s2.0-84927649268	10.1007/978-3-319-09228-7_11	Naumann S.|Kern E.|Dick M.|Johann T.	Hochschule Trier	Germany	2015	Sustainable software engineering: Process and quality models, life cycle, and social aspects	Advances in Intelligent Systems and Computing	310	NA	191-205
2-s2.0-84927662012	10.1016/j.renene.2015.03.067	Evans S.P.|Clausen P.D.	The University of Newcastle, Australia	Australia	2015	Modelling of turbulent wind flow using the embedded Markov chain method	Renewable Energy	81	NA	671-678
2-s2.0-84927663858	NA	Ghosh B.K.|Zainal S.S.M.|Saad I.|Anuar K.	Universiti Malaysia Sabah	Malaysia	2015	Investigation of harmonized layers (HLs) impact on quantum efficiency for N or P type emitter of cSi solar detector	WSEAS Transactions on Environment and Development	11	NA	1-7
2-s2.0-84927665478	10.1016/j.renene.2015.03.084	Fernandes A.C.|Bakhshandeh Rostami A.	Universidade Federal do Rio de Janeiro	Brazil	2015	Hydrokinetic energy harvesting by an innovative vertical axis current turbine	Renewable Energy	81	NA	694-706
2-s2.0-84927667195	10.1504/IJCIS.2015.068612	Nishiyama T.	Keio University	Japan	2015	Electric full flat floor bus's trial production and research of the spread strategy in a public transportation system	International Journal of Critical Infrastructures	11	2	136-147
2-s2.0-84927689446	10.1016/j.energy.2014.11.003	Brodrick P.G.|Kang C.A.|Brandt A.R.|Durlofsky L.J.	Stanford University	United States	2015	Optimization of carbon-capture-enabled coal-gas-solar power generation	Energy	79	C	149-162
2-s2.0-84927697115	10.1080/00036846.2015.1011312	Omri A.|Daly S.|Nguyen D.K.	Institut Supérieur de Gestion Industrielle de Sfax|University of Sfax|IPAG Business School	Tunisia|Tunisia|France	2015	A robust analysis of the relationship between renewable energy consumption and its main drivers	Applied Economics	47	28	2913-2923
2-s2.0-84927712075	10.15938/j.emc.2015.03.011	Chen Z.Y.|Xu J.P.|Wu J.X.	Southwest Jiaotong University	China	2015	Coupled-inductor-boost high voltage gain converter with a nondissipative LC snubber	Dianji yu Kongzhi Xuebao/Electric Machines and Control	19	3
2-s2.0-84927717790	NA	Jordán M.M.|Montero M.A.|Rincón-Mora B.|Rincón J.M.|Sanfeliu T.	CSIC - Instituto de Ciencias de la Construcci&amp;oacute;n Eduardo Torroja (IETCC)|Universidad Miguel Hernández de Elche|Universidad Jaume I	Spain|Spain|Spain	2015	Rustic ceramic covering tiles obtained by recycling of marble residues and MSW fly ash	Fresenius Environmental Bulletin	24	2	533-538
2-s2.0-84927722131	10.1016/j.cej.2015.04.009	Muranaka Y.|Murata R.|Hasegawa I.|Mae K.	Kyoto University	Japan	2015	Production of depolymerized lignin resin material from lignocellulosic biomass using acetone-water binary solution	Chemical Engineering Journal	274	NA	265-273
2-s2.0-84927737833	10.1016/j.renene.2015.03.037	Han L.|Romero C.E.|Yao Z.	China University of Mining and Technology|Lehigh University	China|United States	2015	Wind power forecasting based on principle component phase space reconstruction	Renewable Energy	81	NA	737-744
2-s2.0-84927762338	10.1016/j.evalprogplan.2015.03.007	Abdul-Manan A.F.N.|Baharuddin A.|Chang L.W.	Universiti Malaya	Malaysia	2015	Application of theory-based evaluation for the critical analysis of national biofuel policy: A case study in Malaysia	Evaluation and Program Planning	52	NA	39-49
2-s2.0-84927765207	10.1016/j.jlp.2015.04.004	Casson Moreno V.|Cozzani V.	Alma Mater Studiorum Università di Bologna	Italy	2015	Major accident hazard in bioenergy production	Journal of Loss Prevention in the Process Industries	35	NA	135-144
2-s2.0-84927802741	10.1039/c4cy01020e	Vieira C.G.|De Freitas M.C.|De Oliveira K.C.B.|De Camargo Faria A.|Dos Santos E.N.|Gusevskaya E.V.	Universidade Federal de Minas Gerais	Brazil	2015	Synthesis of fragrance compounds from renewable resources: The aqueous biphasic hydroformylation of acyclic terpenes	Catalysis Science and Technology	5	2	960-966
2-s2.0-84927910181	10.1111/jiec.12267	Li Y.|Shi L.	Tsinghua University	China	2015	The Resilience of Interdependent Industrial Symbiosis Networks: A Case of Yixing Economic and Technological Development Zone	Journal of Industrial Ecology	19	2	264-273
2-s2.0-84927913177	10.1111/jiec.12234	Chandra-Putra H.|Chen J.|Andrews C.J.	Edward J. Bloustein School of Planning and Public Policy|Rutgers University–New Brunswick|West Virginia University	United States|United States|United States	2015	Eco-Evolutionary Pathways Toward Industrial Cities	Journal of Industrial Ecology	19	2	274-284
2-s2.0-84927913825	10.1016/j.enbuild.2015.03.054	Galán-Marín C.|Rivera-Gómez C.|García-Martínez A.	Universidad de Sevilla	Spain	2015	Embodied energy of conventional load-bearing walls versus natural stabilized earth blocks	Energy and Buildings	97	NA	146-154
2-s2.0-84927914834	10.1016/j.apenergy.2015.03.133	Vidal-Amaro J.J.|Østergaard P.A.|Sheinbaum-Pardo C.	Universidad Nacional Autónoma de México|Aalborg University	Mexico|Denmark	2015	Optimal energy mix for transitioning from fossil fuels to renewable energy sources - The case of the Mexican electricity system	Applied Energy	150	NA	80-96
2-s2.0-84927916935	10.1016/j.apenergy.2015.04.018	Rizwan M.|Lee J.H.|Gani R.	Korea Advanced Institute of Science and Technology|Technical University of Denmark	South Korea|Denmark	2015	Optimal design of microalgae-based biorefinery: Economics, opportunities and challenges	Applied Energy	150	NA	69-79
2-s2.0-84927917227	10.1016/j.biocon.2015.03.027	Thaxter C.B.|Ross-Smith V.H.|Bouten W.|Clark N.A.|Conway G.J.|Rehfisch M.M.|Burton N.H.K.	APEM Limited|Institute for Biodiversity and Ecosystem Dynamics - Amsterdam|British Trust for Ornithology	United Kingdom|Netherlands|United Kingdom	2015	Seabird-wind farm interactions during the breeding season vary within and between years: A case study of lesser black-backed gull Larus fuscus in the UK	Biological Conservation	186	NA	347-358
2-s2.0-84927924136	10.32964/tj14.3.179	Pylkkanen V.|Nelson K.|Iakovlev M.|Retsina T.	American Process International LLC	United States	2015	Flexible pretreatment technology supports production of biobased co-products at pulp and paper mills	Tappi Journal	14	3	179-184
2-s2.0-84927924891	10.1007/s10951-015-0422-4	Toffolo T.A.M.|Santos H.G.|Carvalho M.A.M.|Soares J.A.	KU Leuven|Universidade Federal de Ouro Preto	Belgium|Brazil	2016	An integer programming approach to the multimode resource-constrained multiproject scheduling problem	Journal of Scheduling	19	3	295-307
2-s2.0-84927928663	10.1016/j.renene.2015.03.086	Abraham J.P.|Plourde B.D.|Minkowycz W.J.	University of Illinois at Chicago|University of St. Thomas, Minnesota	United States|United States	2015	Continuous flow solar thermal pasteurization of drinking water: Methods, devices, microbiology, and analysis	Renewable Energy	81	NA	795-803
2-s2.0-84927933007	10.1016/j.esd.2015.04.002	Tamir K.|Urmee T.|Pryor T.	Murdoch University	Australia	2015	Issues of small scale renewable energy systems installed in rural Soum centres in Mongolia	Energy for Sustainable Development	27	NA	1-9
2-s2.0-84927934720	10.1186/s13068-015-0223-1	Sun S.|Wen J.|Sun S.|Sun R.C.	Beijing Forestry University	China	2015	Systematic evaluation of the degraded products evolved from the hydrothermal pretreatment of sweet sorghum stems	Biotechnology for Biofuels	8	1
2-s2.0-84927936836	10.32964/tj14.3.209	Mayr M.|Eckhart R.|Sumerskiy I.|Potthast A.|Rosenau T.|Schöggl J.P.|Posch A.|Timmel T.	Universitat fur Bodenkultur Wien|Universitat Graz|Technische Universitat Graz|Flippr˚ Projekt GmBH	Austria|Austria|Austria|Austria	2015	Flippr˚ - An industrial research project in Austria	Tappi Journal	14	3	209-213
2-s2.0-84927941459	10.1016/j.foreco.2015.04.001	Tarvainen O.|Hekkala A.M.|Kubin E.|Tamminen P.|Murto T.|Tolvanen A.	Natural Resources Institute Finland (Luke)|Oulun Yliopisto	Finland|Finland	2015	Soil disturbance and early vegetation response to varying intensity of energy wood harvest	Forest Ecology and Management	348	NA	153-163
2-s2.0-84927941574	NA	Emodi N.V.|Boo K.J.	Seoul National University	South Korea	2015	Sustainable energy development in Nigeria: Overcoming energy poverty	International Journal of Energy Economics and Policy	5	2	580-597
2-s2.0-84928014965	10.1051/metal/2015009	Birat J.P.	NA	NA	2015	Life-cycle assessment, resource efficiency and recycling	Metallurgical Research and Technology	112	2
2-s2.0-84928017459	10.1016/j.apenergy.2015.03.103	Zhang S.|Andrews-Speed P.|Perera P.	Asian Development Bank Philippines|North China Electric Power University|National University of Singapore	Philippines|China|Singapore	2015	The evolving policy regime for pumped storage hydroelectricity in China: A key support for low-carbon energy	Applied Energy	150	NA	15-24
2-s2.0-84928023627	10.1109/TPWRS.2015.2406311	Salinas S.A.|Li P.	Mississippi State University	United States	2016	Privacy-Preserving Energy Theft Detection in Microgrids: A State Estimation Approach	IEEE Transactions on Power Systems	31	2	883-894
2-s2.0-84928028955	10.1186/s40201-015-0165-3	Jain R.|Tiwari A.	Rajiv Gandhi Technical University	India	2015	Biosynthesis of planet friendly bioplastics using renewable carbon source	Journal of Environmental Health Science and Engineering	13	1
2-s2.0-84928034578	10.1016/j.eneco.2015.03.024	Winchester N.|Malina R.|Staples M.D.|Barrett S.R.H.	Massachusetts Institute of Technology	United States	2015	The impact of advanced biofuels on aviation emissions and operations in the U.S.	Energy Economics	49	NA	482-491
2-s2.0-84928034637	10.2495/SDP-V10-N2-155-164	Astiaso Garcia D.|Cumo F.|Pennacchia E.|Sforzini V.	Sapienza Università di Roma	Italy	2015	A sustainable requalification of bracciano lake waterfront in trevignano Romano	International Journal of Sustainable Development and Planning	10	2	155-164
2-s2.0-84928038903	10.1039/c5ra03017j	Farid N.F.S.M.|Ariffin H.|Mamat M.R.Z.|Mohd Zahari M.A.K.|Hassan M.A.	Universiti Malaysia Pahang|Universiti Putra Malaysia	Malaysia|Malaysia	2015	Non-solvent-based pretreatment of poly(3-hydroxybutyrate) for improved bio-based crotonic acid production	RSC Advances	5	42	33546-33553
2-s2.0-84928042419	10.1504/IJTM.2015.068774	Helander M.|Bergqvist R.|Stetler K.L.|Magnusson M.	The Royal Institute of Technology (KTH)	Sweden	2015	Applying lean in product development-enabler or inhibitor of creativity?	International Journal of Technology Management	68	1-2	49-69
2-s2.0-84928045602	10.1016/j.eneco.2015.03.026	Wirl F.	Universität Wien	Austria	2015	White certificates - Energy efficiency programs under private information of consumers	Energy Economics	49	NA	507-515
2-s2.0-84928046505	10.1080/00343404.2014.979321	Coenen L.|Moodysson J.|Martin H.	Lunds Universitet|Studier av innovasjon, forskning og utdanning	Sweden|Norway	2015	Path Renewal in Old Industrial Regions: Possibilities and Limitations for Regional Innovation Policy	Regional Studies	49	5	850-865
2-s2.0-84928047889	10.1016/j.wasman.2015.01.016	Tu Q.|Zhu C.|McAvoy D.C.	University of Cincinnati	United States	2015	Converting campus waste into renewable energy - A case study for the University of Cincinnati	Waste Management	39	NA	258-265
2-s2.0-84928048030	10.1016/j.wasman.2015.01.032	Matter A.|Ahsan M.|Marbach M.|Zurbrügg C.	ETH Zürich|Eawag - Swiss Federal Institute of Aquatic Science and Technology|Swisscontact: Swiss Foundation for Technical Cooperation|Bangladesh Country Office	Switzerland|Switzerland|Bangladesh|Bangladesh	2015	Impacts of policy and market incentives for solid waste recycling in Dhaka, Bangladesh	Waste Management	39	NA	321-328
2-s2.0-84928051663	10.1016/j.wasman.2015.02.027	Lecler M.T.|Zimmermann F.|Silvente E.|Clerc F.|Chollot A.|Grosjean J.	INRS Institut National de Recherche et de Sécurité	France	2015	Exposure to hazardous substances in Cathode Ray Tube (CRT) recycling sites in France	Waste Management	39	NA	226-235
2-s2.0-84928056407	10.1016/j.wasman.2015.02.023	Farmer T.D.|Shaw P.J.|Williams I.D.	University of Southampton	United Kingdom	2015	Destined for indecision? A critical analysis of waste management practices in England from 1996 to 2013	Waste Management	39	NA	266-276
2-s2.0-84928078365	10.1016/j.wasman.2015.02.007	Gharfalkar M.|Court R.|Campbell C.|Ali Z.|Hillier G.	Centre for Process Innovation Limited|Teesside University	United Kingdom|United Kingdom	2015	Analysis of waste hierarchy in the European waste directive 2008/98/EC	Waste Management	39	NA	305-313
2-s2.0-84928103411	10.1016/j.solener.2015.03.046	Zhong X.|Kleissl J.	University of California, San Diego	United States	2015	Clear sky irradiances using REST2 and MODIS	Solar Energy	116	NA	144-164
2-s2.0-84928104104	10.1002/nav.21625	Esenduran G.|Hall N.G.|Liu Z.	Fisher College of Business|University of Michigan-Dearborn	United States|United States	2015	Environmental regulation in project-based industries	Naval Research Logistics	62	3	228-247
2-s2.0-84928106206	10.5912/jcb685	Festel G.|Rammer C.	Technische Universität Berlin|ZEW's Department of Industrial Economics and International Management	Germany|Switzerland	2015	Importance of venture capital investors for the industrial biotechnology industry	Journal of Commercial Biotechnology	21	2	31-42
2-s2.0-84928116384	10.1177/0734242X15573819	Mavropoulos A.|Tsakona M.|Anthouli A.	D-Waste	Greece	2015	Urban waste management and the mobile challenge	Waste Management and Research	33	4	381-387
2-s2.0-84928128706	10.1007/s10163-015-0383-x	Ferreira S.|Cabral M.|De Jaeger S.|Da Cruz N.F.|Simões P.|Marques R.C.	KU Leuven|Instituto Superior Técnico|London School of Economics and Political Science	Belgium|Portugal|United Kingdom	2017	Life cycle assessment and valuation of the packaging waste recycling system in Belgium	Journal of Material Cycles and Waste Management	19	1	144-154
2-s2.0-84928136087	10.1016/j.eneco.2015.03.025	Clò S.|D'Adamo G.	Università degli Studi di Milano|Universitat de València	Italy|Spain	2015	The dark side of the sun: How solar power production affects the market value of solar and gas sources	Energy Economics	49	NA	523-530
2-s2.0-84928139178	NA	Casini B.|Verani M.|Tagliaferri E.|Totaro M.|Cristina M.L.|Privitera G.|Carducci A.	Azienda Ospedaliero Universitaria Pisana|Università di Pisa|Università degli Studi di Genova	Italy|Italy|Italy	2015	CTX-M-15 type Extended-Spectrum Beta-Lactamase-Producing enterobacter cloacae in bioaerosol of a municipal solid waste recycling plant: A new possible reservoir of infection?	Archives of Clinical Microbiology	6	1
2-s2.0-84928154085	10.1016/j.apenergy.2015.04.023	Zhang Y.|Bi P.|Wang J.|Jiang P.|Wu X.|Xue H.|Liu J.|Zhou X.|Li Q.	Hefei National Laboratory for Physical Sciences at the Microscale|University of Science and Technology of China	China|China	2015	Production of jet and diesel biofuels from renewable lignocellulosic biomass	Applied Energy	150	NA	128-137
2-s2.0-84928158420	10.5912/jcb686	Kamal N.|Dir Z.C.	Malaysian Biotechnology Corporation	Malaysia	2015	Accelerating the growth of the bioeconomy in Malaysia	Journal of Commercial Biotechnology	21	2	43-56
2-s2.0-84928166956	10.15244/pjoes/28353	Xu W.|Liu W.|Zhu H.|Xu J.|Li G.|Fu D.|Luo L.	Tongji University|Shanghai Engineering Research Center for Heavy Metal Pollution Control and Resource Recovery	China|China	2015	Highly selective copper and nickel separation and recovery from electroplating sludge in light industry	Polish Journal of Environmental Studies	24	1	367-374
2-s2.0-84928167148	10.1002/clen.201300610	Chen C.|Yang K.|Yu C.|Qin Z.|Huang R.|Tang X.|Shen C.|Shi H.	College of Environmental and Resource Sciences|Hangzhou Normal University|Zhejiang University	China|China|China	2015	Polychlorinated biphenyls attenuation in soil from e-waste recycling area under flooded and dryland conditions	Clean - Soil, Air, Water	43	4	584-591
2-s2.0-84928167192	10.1016/j.jedc.2015.02.014	Kollenbach G.	Universität Siegen|FernUniversität in Hagen	Germany|Germany	2015	Abatement, R&amp;D and growth with a pollution ceiling	Journal of Economic Dynamics and Control	54	NA	1-16
2-s2.0-84928167919	10.1016/j.renene.2015.04.008	Huang B.|Kanemoto T.	Kyushu Institute of Technology	Japan	2015	Multi-objective numerical optimization of the front blade pitch angle distribution in a counter-rotating type horizontal-axis tidal turbine	Renewable Energy	81	NA	837-844
2-s2.0-84928168040	10.1016/j.envsoft.2015.03.019	Boulaire F.|Utting M.|Drogemuller R.	Queensland University of Technology	Australia	2015	Impact of technology uptake on an Australian electricity distributionnetwork	Environmental Modelling and Software	69	NA	196-213
2-s2.0-84928168703	10.2355/isijinternational.55.552	Lin L.|Bao Y.P.|Jiang W.|Wu Q.F.	University of Science and Technology Beijing	China	2015	Effect of Na<inf>2</inf>O on phosphorus enrichment and separation in P-bearing steelmaking slag	ISIJ International	55	3	552-558
2-s2.0-84928203521	10.1016/j.jclepro.2014.01.099	Khalili N.R.|Duecker S.|Ashton W.|Chavez F.	Universidad Centroamericana “José Simeón Cañas”|Illinois Institute of Technology	El Salvador|United States	2015	From cleaner production to sustainable development: The role of academia	Journal of Cleaner Production	96	NA	30-43
2-s2.0-84928203629	10.1016/j.jclepro.2013.12.046	Trokanas N.|Cecelja F.|Raafat T.	University of Surrey	United Kingdom	2015	Semantic approach for pre-assessment of environmental indicators in Industrial Symbiosis	Journal of Cleaner Production	96	NA	349-361
2-s2.0-84928205811	10.1016/j.jclepro.2014.01.096	Zhang Y.|Zheng H.|Yang Z.|Liu G.|Su M.	Beijing Normal University	China	2015	Analysis of the industrial metabolic processes for sulfur in the Lubei (Shandong Province, China) eco-industrial park	Journal of Cleaner Production	96	NA	126-138
2-s2.0-84928207864	10.1016/j.jclepro.2014.03.004	Luz L.M.|De Francisco A.C.|Piekarski C.M.	Universidade Tecnológica Federal do Paraná	Brazil	2015	Proposed model for assessing the contribution of the indicators obtained from the analysis of life-cycle inventory to the generation of industry innovation	Journal of Cleaner Production	96	NA	339-348
2-s2.0-84928208083	10.1016/j.jclepro.2014.07.036	Brones F.|Monteiro De Carvalho M.	Universidade de São Paulo	Brazil	2015	From 50 to 1: Integrating literature toward a systemic ecodesign model	Journal of Cleaner Production	96	NA	44-57
2-s2.0-84928208166	10.1016/j.jiec.2014.09.003	da Silva Figueiredo E.|de Castro Vieira E.|D'Elia E.	Instituto Nacional de Tecnologia, Rio de Janeiro|Petrobras|Universidade Federal do Rio de Janeiro	Brazil|Brazil|Brazil	2015	Comparing a novel voltammetric method with a standardized method for quality control of biodiesel	Journal of Industrial and Engineering Chemistry	23	NA	353-361
2-s2.0-84928208864	10.1016/j.jclepro.2013.10.026	Musaazi M.K.|Mechtenberg A.R.|Nakibuule J.|Sensenig R.|Miyingo E.|Makanda J.V.|Hakimian A.|Eckelman M.J.	Mountains of the Moon University|Makerere University|Northeastern University|Clark University	Uganda|Uganda|United States|United States	2015	Quantification of social equity in life cycle assessment for increased sustainable production of sanitary products in Uganda	Journal of Cleaner Production	96	NA	569-579
2-s2.0-84928211680	10.1016/j.jclepro.2014.03.079	Patrizi N.|Pulselli F.M.|Morandi F.|Bastianoni S.	Università degli Studi di Siena	Italy	2015	Evaluation of the emergy investment needed for bioethanol production in a biorefinery using residual resources and energy	Journal of Cleaner Production	96	NA	549-556
2-s2.0-84928212376	10.1016/j.jclepro.2014.08.035	Nielsen S.N.|Jørgensen S.E.	Københavns Universitet|Aalborg University	Denmark|Denmark	2015	Sustainability analysis of a society based on exergy studies - A case study of the island of Samsø (Denmark)	Journal of Cleaner Production	96	NA	12-29
2-s2.0-84928213202	10.1016/j.apm.2014.11.004	Subulan K.|Taşan A.S.|Baykasoğlu A.	Dokuz Eylül Üniversitesi	Turkey	2015	Designing an environmentally conscious tire closed-loop supply chain network with multiple recovery options using interactive fuzzy goal programming	Applied Mathematical Modelling	39	9	2661-2702
2-s2.0-84928213436	10.1016/j.jclepro.2014.02.030	Henriques J.|Catarino J.	Laboratório Nacional de Energia e Geologia	Portugal	2015	Sustainable value and cleaner production - Research and application in 19 Portuguese SME	Journal of Cleaner Production	96	NA	379-386
2-s2.0-84928214465	10.1016/j.jclepro.2014.02.062	Fontoura C.F.|Brandão L.E.|Gomes L.L.	Pontifícia Universidade Católica do Rio de Janeiro	Brazil	2015	Elephant grass biorefineries: Towards a cleaner Brazilian energy matrix?	Journal of Cleaner Production	96	NA	85-93
2-s2.0-84928215963	10.1016/j.jclepro.2014.01.059	Pereira L.G.|Chagas M.F.|Dias M.O.S.|Cavalett O.|Bonomi A.	Laboratório Nacional de Biorrenováveis|Universidade Estadual de Campinas|Universidade Federal de São Paulo	Brazil|Brazil|Brazil	2015	Life cycle assessment of butanol production in sugarcane biorefineries in Brazil	Journal of Cleaner Production	96	NA	557-568
2-s2.0-84928234018	10.1186/s13068-015-0228-9	Tamis J.|Sorokin D.Y.|Jiang Y.|Van Loosdrecht M.C.M.|Kleerebezem R.	Winogradsky Institute of Microbiology, Russian Academy of Sciences|Delft University of Technology	Russian Federation|Netherlands	2015	Lipid recovery from a vegetable oil emulsion using microbial enrichment cultures	Biotechnology for Biofuels	8	1
2-s2.0-84928250590	10.1007/s10784-013-9226-1	Urpelainen J.|Van de Graaf T.	Universiteit Gent|Columbia University	Belgium|United States	2015	The International Renewable Energy Agency: a success story in institutional innovation?	International Environmental Agreements: Politics, Law and Economics	15	2	159-177
2-s2.0-84928252383	10.1016/j.solener.2015.04.001	Kobayakawa T.|Kandpal T.C.	Japan International Cooperation Agency|Indian Institute of Technology Delhi	Japan|India	2015	Analysis of electricity consumption under a photovoltaic micro-grid system in India	Solar Energy	116	NA	177-183
2-s2.0-84928252453	NA	Birch K.|Calvert K.	York University|Pennsylvania State University	Canada|United States	2015	Rethinking 'drop-in' biofuels: On the political materialities of bioenergy	Science and Technology Studies	28	1	52-72
2-s2.0-84928266602	10.1007/978-3-319-16540-0_10	Koljonen T.|Lehtilä A.	VTT Technical Research Centre of Finland	Finland	2015	Modelling pathways to a low carbon economy for Finland	Lecture Notes in Energy	30	NA	163-181
2-s2.0-84928273831	10.2175/106143014X14062131178231	Funkey C.P.|Latour R.J.|Bronk D.A.	Virginia Institute of Marine Science	United States	2015	Abiotic effects on effluent dissolved organic nitrogen along an estuarine transect	Water Environment Research	87	3	258-265
2-s2.0-84928301379	10.2175/106143015X14212658613037	Drzewicki A.|Kowalska E.|Pajdak-Stós A.|Fialkowska E.|Kocerba-Soroka W.|Sobczyk L.|Fyda J.	Uniwersytet Warminsko-Mazurski w Olsztynie|Uniwersytet Jagielloński	Poland|Poland	2015	Experimental attempt at using lecane inermis rotifers to control filamentous bacteria eikelboom type 0092 in activated sludge	Water Environment Research	87	3	205-210
2-s2.0-84928310388	NA	Muhondwa J.P.|Martienssen M.|Burkhardt M.	Brandenburgische Technische Universität Cottbus	Germany	2015	Feasibility of anaerobic digestion of potato peels for biogas as mitigation of greenhouse gases emission potential	International Journal of Environmental Research	9	2	481-488
2-s2.0-84928313059	10.1111/psj.12101	Kester J.|Moyer R.|Song G.	University of Arkansas|University of Arkansas	United States|United States	2015	Down the line: Assessing the trajectory of energy policy research development	Policy Studies Journal	43	S1	S40-S55
2-s2.0-84928316838	10.1016/j.renene.2015.04.009	Mallol-Poyato R.|Salcedo-Sanz S.|Jiménez-Fernández S.|Díaz-Villar P.	Universidad de Alcalá	Spain	2015	Optimal discharge scheduling of energy storage systems in MicroGrids based on hyper-heuristics	Renewable Energy	83	NA	13-24
2-s2.0-84928318538	NA	Kalmykova Y.|Palme U.|Karlfeldt Fedje K.|Yu S.	Chalmers University of Technology|Sino-Carbon Innovation and Investment Co.	Sweden|China	2015	Total material requirement assessment of phosphorus sources from phosphate ore and urban sinks: Sewage sludge and MSW incineration fly ash	International Journal of Environmental Research	9	2	561-566
2-s2.0-84928320145	10.1016/j.renene.2015.04.020	Crossland A.F.|Anuta O.H.|Wade N.S.	Durham University|Newcastle University	United Kingdom|United Kingdom	2015	A socio-technical approach to increasing the battery lifetime of off-grid photovoltaic systems applied to a case study in Rwanda	Renewable Energy	83	NA	30-40
2-s2.0-84928324155	10.1007/s10100-015-0395-6	Torjai L.|Kruzslicz F.	University of Pécs Faculty of Business and Economics	Hungary	2016	Mixed integer programming formulations for the Biomass Truck Scheduling problem	Central European Journal of Operations Research	24	3	731-745
2-s2.0-84928331290	10.1016/j.scitotenv.2015.04.069	Bacenetti J.|Duca D.|Negri M.|Fusi A.|Fiala M.	Department of Chemical Engineering and Analytical Science|Università Politecnica delle Marche|Università degli Studi di Milano	United Kingdom|Italy|Italy	2015	Mitigation strategies in the agro-food sector: The anaerobic digestion of tomato purée by-products. An Italian case study	Science of the Total Environment	526	NA	88-97
2-s2.0-84928332666	10.1007/s40684-015-0023-x	Meng Q.|Li F.Y.|Zhou L.R.|Li J.|Ji Q.Q.|Yang X.	Shandong University|Inspur Electronic Information Industry Co., Ltd	China|China	2015	A rapid life cycle assessment method based on green features in supporting conceptual design	International Journal of Precision Engineering and Manufacturing - Green Technology	2	2	189-196
2-s2.0-84928346754	10.1016/j.renene.2015.04.010	Atia R.|Yamada N.	Nagaoka University of Technology	Japan	2015	More accurate sizing of renewable energy sources under high levels of electric vehicle integration	Renewable Energy	81	NA	918-925
2-s2.0-84928364538	10.1111/psj.12096	Ulibarri N.	NA	NA	2015	Tracing Process to Performance of Collaborative Governance: A Comparative Case Study of Federal Hydropower Licensing	Policy Studies Journal	43	2	283-308
2-s2.0-84928377535	10.1142/S0218126615500097	Chen X.|Hu S.	Michigan Technological University|China University of Geosciences	United States|China	2015	Distributed generation placement for power distribution networks	Journal of Circuits, Systems and Computers	24	1
2-s2.0-84928384160	10.13196/j.cims.2015.03.007	Meng Q.|Li F.Y.|Li J.|Zhou L.R.|Ji Q.Q.	Shandong University	China	2015	Green features-based rapid life cycle assessment method for conceptual design	Jisuanji Jicheng Zhizao Xitong/Computer Integrated Manufacturing Systems, CIMS	21	3	626-633
2-s2.0-84928388999	10.1002/bbb.1544	Fennell L.P.|Bourgeois B.L.|Boldor D.	LSU Agricultural Center	United States	2015	Continuous microwave drying of the seeds of the invasive Chinese tallow tree	Biofuels, Bioproducts and Biorefining	9	3	293-306
2-s2.0-84928389628	10.3390/ijms16059064	Sayed S.|Jardine A.	University of Cape Town	South Africa	2015	Chitosan derivatives as important biorefinery intermediates. Quaternary tetraalkylammonium chitosan derivatives utilized in anion exchange chromatography for perchlorate removal	International Journal of Molecular Sciences	16	5	9064-9077
2-s2.0-84928391315	10.1002/bbb.1547	Thiffault E.|Endres J.|McCubbins J.S.N.|Junginger M.|Lorente M.|Fritsche U.	Université Laval|Natural Resources Canada|Universiteit Utrecht|University of Illinois Urbana-Champaign|International Institute for Sustainability Analysis and Strategy (IINAS)	Canada|Canada|Netherlands|United States|Germany	2015	Sustainability of forest bioenergy feedstock supply chains: Local, national and international policy perspectives	Biofuels, Bioproducts and Biorefining	9	3	283-292
2-s2.0-84928414659	10.1016/j.energy.2015.03.052	Nunes L.J.R.|Matias J.C.O.|Catalão J.P.S.	Universidade de Lisboa|Instituto de Engenharia de Sistemas e Computadores Investigação e Desenvolvimento em Lisboa|Universidade da Beira Interior	Portugal|Portugal|Portugal	2015	Analysis of the use of biomass as an energy alternative forthePortuguese textile dyeing industry	Energy	84	NA	503-508
2-s2.0-84928417940	10.1016/j.energy.2015.03.050	Killinger S.|Mainzer K.|McKenna R.|Kreifels N.|Fichtner W.	Karlsruher Institut für Technologie|Fraunhofer Institute for Solar Energy Systems ISE	Germany|Germany	2015	A regional optimisation of renewable energy supply from wind and photovoltaics with respect to three key energy-political objectives	Energy	84	NA	563-574
2-s2.0-84928422722	10.1002/bbb.1537	Eerhart A.J.J.E.|Patel M.K.|Faaij A.P.C.	Copernicus Institute of Sustainable Development|Rijksuniversiteit Groningen|Université de Genève	Netherlands|Netherlands|Switzerland	2015	Fuels and plastics from lignocellulosic biomass via the furan pathway: An economic analysis	Biofuels, Bioproducts and Biorefining	9	3	307-325
2-s2.0-84928426677	10.1016/j.energy.2015.03.030	González-Pino I.|Pérez-Iribarren E.|Campos-Celador A.|Las-Heras-Casas J.|Sala J.M.	Universidad del Pais Vasco|Universidad de La Rioja	Spain|Spain	2015	Influence of the regulation framework on the feasibility of a Stirling engine-based residential micro-CHP installation	Energy	84	NA	575-588
2-s2.0-84928429913	10.1080/15538362.2014.989134	Talasila U.|Vechalapu R.R.	GITAM University	India	2015	Optimization of Medium Constituents for the Production of Bioethanol from Cashew Apple Juice Using Doehlert Experimental Design	International Journal of Fruit Science	15	2	161-172
2-s2.0-84928435187	10.1016/j.energy.2015.02.108	Elsied M.|Oukaour A.|Gualous H.|Hassan R.	LUSAC · Laboratoire Universitaire des Sciences Appliquées de Cherbourg|Helwan University	France|Egypt	2015	Energy management and optimization in microgrid system based ongreen energy	Energy	84	NA	139-151
2-s2.0-84928471467	10.1186/s13705-015-0040-1	Purkus A.|Gawel E.|Deissenroth M.|Nienhaus K.|Wassermann S.	Helmholtz Zentrum für Umweltforschung|Universität Stuttgart|Universität Leipzig|Deutsches Zentrum für Luft- und Raumfahrt (DLR)	Germany|Germany|Germany|Germany	2015	Market integration of renewable energies through direct marketing - lessons learned from the German market premium scheme	Energy, Sustainability and Society	5	1
2-s2.0-84928477907	10.1016/j.eurpolymj.2015.04.004	Kong F.|Parhiala K.|Wang S.|Fatehi P.	Lakehead University|Ministry of Education China	Canada|China	2015	Preparation of cationic softwood kraft lignin and its application in dye removal	European Polymer Journal	67	NA	335-345
2-s2.0-84928480533	10.1002/cssc.201403418	Luterbacher J.S.|Alonso D.M.|Rand J.M.|Questell-Santiago Y.M.|Yeap J.H.|Pfleger B.F.|Dumesic J.A.	University of Wisconsin-Madison	United States	2015	Solvent-enabled nonenyzmatic sugar production from biomass for chemical and biological upgrading	ChemSusChem	8	8	1317-1322
2-s2.0-84928487728	10.1016/j.apcata.2014.11.028	Baricelli P.J.|Rodriguez M.|Melean L.G.|Alonso M.M.|Borusiak M.|Rosales M.|Gonzalez B.|De Oliveira K.C.B.|Gusevskaya E.V.|Dos Santos E.N.	Universidade Federal de Minas Gerais|Universidad de Carabobo|Universidad Del Zulia Facultad Experimental de Ciencias	Brazil|Venezuela|Venezuela	2015	Rhodium catalyzed aqueous biphasic hydroformylation of naturally occurring allylbenzenes in the presence of water-soluble phosphorus ligands	Applied Catalysis A: General	490	NA	163-169
2-s2.0-84928490192	10.1080/15435075.2014.891121	Briseño-Uribe K.C.|Carrillo-Parra A.|Bustamante-García V.|González-Rodríguez H.|Foroughbachk R.	Universidad Autónoma de Nuevo León|Universidad Juárez del Estado de Durango	Mexico|Mexico	2015	Firewood production, yield and quality of charcoal from Eucalyptus camaldulensis and E. microtheca planted in the semiarid land of northeast Mexico	International Journal of Green Energy	12	9	961-969
2-s2.0-84928492070	10.1016/j.oceaneng.2015.04.035	Wang Y.L.	National Kaohsiung University of Science and Technology	Taiwan	2015	A wave energy converter with magnetic gear	Ocean Engineering	101	NA	101-108
2-s2.0-84928502950	10.1007/s11998-014-9630-7	Srivastava R.|Srivastava D.	Harcourt Butler Technical University	India	2015	Mechanical, chemical, and curing characteristics of cardanol–furfural-based novolac resin for application in green coatings	Journal of Coatings Technology and Research	12	2	303-311
2-s2.0-84928533214	10.1016/j.bej.2015.04.013	Mantzouridou F.T.|Paraskevopoulou A.|Lalou S.	Aristotle University of Thessaloniki	Greece	2015	Yeast flavour production by solid state fermentation of orange peel waste	Biochemical Engineering Journal	101	NA	1-8
2-s2.0-84928537310	10.1016/j.apenergy.2015.04.072	Talavera D.L.|Pérez-Higueras P.|Ruíz-Arias J.A.|Fernández E.F.	University of Exeter|Universidad de Jaén	United Kingdom|Spain	2015	Levelised cost of electricity in high concentrated photovoltaic grid connected systems: Spatial analysis of Spain	Applied Energy	151	NA	49-59
2-s2.0-84928546725	10.1142/S1464333215500143	Geneletti D.	Università di Trento	Italy	2015	Research in strategic environmental assessment needs to better address analytical methods	Journal of Environmental Assessment Policy and Management	17	1
2-s2.0-84928548364	10.1016/j.renene.2015.03.038	Prema V.|Uma Rao K.	R.V.College of Engineering	India	2015	Development of statistical time series models for solar power prediction	Renewable Energy	83	NA	100-109
2-s2.0-84928555010	10.1016/j.renene.2015.04.005	Calautit J.K.|Hughes B.R.|Shahzad S.S.	University of Derby|The University of Sheffield	United Kingdom|United Kingdom	2015	CFD and wind tunnel study of the performance of a uni-directional wind catcher with heat transfer devices	Renewable Energy	83	NA	85-99
2-s2.0-84928556003	10.1016/j.renene.2015.03.072	Mentis D.|Hermann S.|Howells M.|Welsch M.|Siyal S.H.	The Royal Institute of Technology (KTH)	Sweden	2015	Assessing the technical wind energy potential in africa a GIS-based approach	Renewable Energy	83	NA	110-125
2-s2.0-84928561441	NA	Teipel U.|Hennig M.	NA	NA	2015	Wetting behaviors of mineral secondary raw materials	Aufbereitungs-Technik/Mineral Processing	56	3	50-62
2-s2.0-84928572508	10.1186/s12934-015-0233-5	Bartsch M.|Gassmeyer S.K.|Köninger K.|Igarashi K.|Liauw P.|Dyczmons-Nowaczyk N.|Miyamoto K.|Nowaczyk M.M.|Kourist R.	Keio University|Ruhr-Universitat Bochum	Japan|Germany	2015	Photosynthetic production of enantioselective biocatalysts	Microbial Cell Factories	14	1
2-s2.0-84928573738	10.1108/JERER-05-2014-0019	Meins E.|Sager D.	Universität Zürich|Meta-Sys AG	Switzerland|Switzerland	2015	Sustainability and risk: Combining monte carlo simulation and DCF for swiss residential buildings	Journal of European Real Estate Research	8	1	66-84
2-s2.0-84928574303	10.1177/0162243914552133	Goven J.|Pavone V.	CSIC-CCHS Instituto de Políticas y Bienes Públicos|University of Canterbury	Spain|New Zealand	2015	The Bioeconomy as Political Project: A Polanyian Analysis	Science Technology and Human Values	40	3	302-337
2-s2.0-84928574936	10.1016/j.renene.2015.04.021	Jelaska D.|Podrug S.|Perkušić M.	Faculty of Electrical Engineering, Mechanical Engineering and Naval Architecture, University of Split	Croatia	2015	A novel hybrid transmission for variable speed wind turbines	Renewable Energy	83	NA	78-84
2-s2.0-84928574955	10.1016/j.apenergy.2015.04.060	Betakova V.|Vojar J.|Sklenicka P.	Czech University of Life Sciences Prague	Czech Republic	2015	Wind turbines location: How many and how far?	Applied Energy	151	NA	23-31
2-s2.0-84928577677	10.1142/S0217590815500083	Apergis N.|Eleftheriou S.	University of Piraeus	Greece	2015	Renewable energy consumption, political and institutional factors: Evidence from a group of European, Asian and Latin American Countries	Singapore Economic Review	60	1
[truncated: 47,301 more rows]
