# Supplementary material for: Identifying technologies in circular economy paradigm through text mining on scientific literature
Source: PLoS One. 2024 Dec 27;19(12):e0312709. doi: 10.1371/journal.pone.0312709 (PMC11676554; doi:10.1371/journal.pone.0312709)
Supplement: S2 File — The dataset contains list of all technologies extracted using NLP with the growth index calculated using the RDGR, as explained in Section 3.4. (XLSX) [file pone.0312709.s002.xlsx]

## Sheet: Sheet1
Technology	No. of Papers	% of Papers	No. of Papers (2015-2020)	No. of Papers (2021-2023)	Growth	Stato
digital twins	19	0.04	1	18	18	No change
virtual reality	13	0.03	1	12	12	No change
surgical masks	9	0.02	1	8	8	No change
edge computing	7	0.01	1	6	6	No change
augmented reality	12	0.02	2	10	5	No change
2d materials	6	0.01	1	5	5	No change
deep learning	47	0.1	8	39	4.88	No change
blockchain	139	0.28	24	115	4.79	No change
photodiode	5	0.01	1	4	4	No change
machine learning	181	0.37	38	143	3.76	No change
smart electronic systems	9	0.02	2	7	3.5	No change
intelligent devices	13	0.03	3	10	3.33	No change
personal protective equipment	30	0.06	7	23	3.29	No change
automatic identification	4	0.01	1	3	3	No change
intelligent tools	4	0.01	1	3	3	No change
lasers	4	0.01	1	3	3	No change
mixers	4	0.01	1	3	3	No change
rotary kilns	4	0.01	1	3	3	No change
scooters	4	0.01	1	3	3	No change
sorters	4	0.01	1	3	3	No change
artificial intelligence	152	0.31	39	113	2.9	No change
smart manufacturing	11	0.02	3	8	2.67	No change
business intelligence	7	0.01	2	5	2.5	No change
catalytic converters	7	0.01	2	5	2.5	No change
conductive polymer	7	0.01	2	5	2.5	No change
machine vision	7	0.01	2	5	2.5	No change
replicator	7	0.01	2	5	2.5	No change
precision agriculture	10	0.02	3	7	2.33	No change
computer vision	13	0.03	4	9	2.25	No change
vitrification	13	0.03	4	9	2.25	No change
fused filament fabrication	16	0.03	5	11	2.2	No change
lifecycle impact assessment	37	0.08	12	25	2.08	No change
life cycle sustainability assessment	36	0.07	12	24	2	No change
drone	9	0.02	3	6	2	No change
spss software	9	0.02	3	6	2	No change
workstations	9	0.02	3	6	2	No change
cryptocurrencies	6	0.01	2	4	2	No change
cushions	6	0.01	2	4	2	No change
gprs	6	0.01	2	4	2	No change
nanomedicine	6	0.01	2	4	2	No change
protective clothing	6	0.01	2	4	2	No change
selective laser sintering	6	0.01	2	4	2	No change
structural concretes	6	0.01	2	4	2	No change
wearable device	6	0.01	2	4	2	No change
bitcoin	3	0.01	1	2	2	No change
bits	3	0.01	1	2	2	No change
bot	3	0.01	1	2	2	No change
bubble columns	3	0.01	1	2	2	No change
clarifiers	3	0.01	1	2	2	No change
cognitive models	3	0.01	1	2	2	No change
cold press	3	0.01	1	2	2	No change
computer programming	3	0.01	1	2	2	No change
current sensors	3	0.01	1	2	2	No change
data analysis software	3	0.01	1	2	2	No change
desktop computers	3	0.01	1	2	2	No change
emulators	3	0.01	1	2	2	No change
fuzzy programming	3	0.01	1	2	2	No change
human–machine interfaces	3	0.01	1	2	2	No change
keyboards	3	0.01	1	2	2	No change
manufactured by additive	3	0.01	1	2	2	No change
metamaterial	3	0.01	1	2	2	No change
minitab software	3	0.01	1	2	2	No change
oracle	3	0.01	1	2	2	No change
passive samplers	3	0.01	1	2	2	No change
remote monitoring	3	0.01	1	2	2	No change
sequential batch reactors	3	0.01	1	2	2	No change
sls process	3	0.01	1	2	2	No change
smart factories	3	0.01	1	2	2	No change
virtual synchronous machine	3	0.01	1	2	2	No change
robot	47	0.1	16	31	1.94	No change
internet of things	169	0.34	59	110	1.86	No change
additive manufacturing	124	0.25	44	80	1.82	No change
quantum dots	36	0.07	13	23	1.77	No change
cyber physical system	22	0.04	8	14	1.75	No change
bicycles	11	0.02	4	7	1.75	No change
fermentation systems	11	0.02	4	7	1.75	No change
bioplastic	113	0.23	42	71	1.69	No change
magnetic nanoparticles	24	0.05	9	15	1.67	No change
biofilters	8	0.02	3	5	1.67	No change
ion exchangers	8	0.02	3	5	1.67	No change
3d models	13	0.03	5	8	1.6	No change
product life cycle management	15	0.03	6	9	1.5	No change
life cycle cost assessment	10	0.02	4	6	1.5	No change
revit	10	0.02	4	6	1.5	No change
smart device	10	0.02	4	6	1.5	No change
super capacitor	10	0.02	4	6	1.5	No change
communication tools	5	0.01	2	3	1.5	No change
human–robot	5	0.01	2	3	1.5	No change
layer were fabricated	5	0.01	2	3	1.5	No change
molecular sieve	5	0.01	2	3	1.5	No change
short wave	5	0.01	2	3	1.5	No change
sludge digesters	5	0.01	2	3	1.5	No change
supervised learning	5	0.01	2	3	1.5	No change
twin screw extruders	5	0.01	2	3	1.5	No change
cloud computing	32	0.07	13	19	1.46	No change
smartphones	71	0.14	29	42	1.45	No change
neural networks	284	0.58	118	166	1.41	No change
expert system	12	0.02	5	7	1.4	No change
sensing units	12	0.02	5	7	1.4	No change
mortars	148	0.3	62	86	1.39	No change
artificial neural network	94	0.19	40	54	1.35	No change
composter	14	0.03	6	8	1.33	No change
cybersecurity	14	0.03	6	8	1.33	No change
burners	7	0.01	3	4	1.33	No change
drones	7	0.01	3	4	1.33	No change
laser sintering	7	0.01	3	4	1.33	No change
pressure sensors	7	0.01	3	4	1.33	No change
supercapacitor	102	0.21	44	58	1.32	No change
internet	273	0.56	118	155	1.31	No change
data mining	46	0.09	20	26	1.3	No change
python program	23	0.05	10	13	1.3	No change
screens	32	0.07	14	18	1.29	No change
emulsifiers	16	0.03	7	9	1.29	No change
spss	50	0.1	22	28	1.27	No change
ansys fluent	9	0.02	4	5	1.25	No change
blast furnaces	9	0.02	4	5	1.25	No change
photogrammetry	9	0.02	4	5	1.25	No change
stereolithography	9	0.02	4	5	1.25	No change
transistors	9	0.02	4	5	1.25	No change
robotics	29	0.06	13	16	1.23	No change
platforms	307	0.63	138	169	1.22	No change
aerogel	51	0.1	23	28	1.22	No change
gps	22	0.04	10	12	1.2	No change
magnetometer	11	0.02	5	6	1.2	No change
3d printers	24	0.05	11	13	1.18	No change
php	13	0.03	6	7	1.17	No change
bioreactors	162	0.33	75	87	1.16	No change
product life cycle	161	0.33	75	86	1.15	No change
robots	30	0.06	14	16	1.14	No change
evaporators	15	0.03	7	8	1.14	No change
air conditioners	17	0.03	8	9	1.12	No change
biometrics	17	0.03	8	9	1.12	No change
ultrasound	194	0.4	92	102	1.11	No change
graphene	167	0.34	79	88	1.11	No change
mobile phone	78	0.16	37	41	1.11	No change
lifecycle cost	19	0.04	9	10	1.11	No change
system dynamic	21	0.04	10	11	1.1	No change
laser	137	0.28	66	71	1.08	No change
biosensor	25	0.05	12	13	1.08	No change
liquid crystal display	25	0.05	12	13	1.08	No change
monitors	25	0.05	12	13	1.08	No change
supercapacitors	74	0.15	36	38	1.06	No change
electrodes	223	0.46	110	113	1.03	No change
cameras	34	0.07	17	17	1	No change
tablets	22	0.04	11	11	1	No change
fluorescent lamps	16	0.03	8	8	1	No change
sieves	12	0.02	6	6	1	No change
portable devices	10	0.02	5	5	1	No change
condensers	8	0.02	4	4	1	No change
deposition of metal	8	0.02	4	4	1	No change
digestion systems	8	0.02	4	4	1	No change
excavator	8	0.02	4	4	1	No change
integrated circuits	8	0.02	4	4	1	No change
microfluidics	8	0.02	4	4	1	No change
passenger vehicles	8	0.02	4	4	1	No change
semantics	8	0.02	4	4	1	No change
tablet	8	0.02	4	4	1	No change
transducers	8	0.02	4	4	1	No change
autonomous vehicles	6	0.01	3	3	1	No change
blender	6	0.01	3	3	1	No change
dram	6	0.01	3	3	1	No change
embedded system	6	0.01	3	3	1	No change
facebook	6	0.01	3	3	1	No change
layer by layer deposition	6	0.01	3	3	1	No change
microreactor	6	0.01	3	3	1	No change
optical sensor	6	0.01	3	3	1	No change
power transformers	6	0.01	3	3	1	No change
scrubbers	6	0.01	3	3	1	No change
shape memory alloy	6	0.01	3	3	1	No change
three dimensional printing	6	0.01	3	3	1	No change
unmanned aerial vehicle	6	0.01	3	3	1	No change
wireless sensor networks	6	0.01	3	3	1	No change
android	4	0.01	2	2	1	No change
chemical reactors	4	0.01	2	2	1	No change
filtration systems	4	0.01	2	2	1	No change
firmware	4	0.01	2	2	1	No change
manipulators	4	0.01	2	2	1	No change
multi sensor	4	0.01	2	2	1	No change
scilab	4	0.01	2	2	1	No change
air heaters	2	0	1	1	1	No change
amplifiers	2	0	1	1	1	No change
autoclaves	2	0	1	1	1	No change
balers	2	0	1	1	1	No change
ball mills	2	0	1	1	1	No change
belt filters	2	0	1	1	1	No change
bio imaging	2	0	1	1	1	No change
bioreactor design	2	0	1	1	1	No change
boring machines	2	0	1	1	1	No change
broad band	2	0	1	1	1	No change
broadcasting	2	0	1	1	1	No change
calculators	2	0	1	1	1	No change
centrifuges	2	0	1	1	1	No change
cognitive processes	2	0	1	1	1	No change
computing platform	2	0	1	1	1	No change
counters	2	0	1	1	1	No change
culture plates	2	0	1	1	1	No change
digsilent powerfactory	2	0	1	1	1	No change
electric car	2	0	1	1	1	No change
electron microscopes	2	0	1	1	1	No change
electrostatic precipitators	2	0	1	1	1	No change
ethernet	2	0	1	1	1	No change
food processors	2	0	1	1	1	No change
fpga	2	0	1	1	1	No change
frequency converters	2	0	1	1	1	No change
fuzzy rule	2	0	1	1	1	No change
gas turbine engines	2	0	1	1	1	No change
gasoline engines	2	0	1	1	1	No change
gesture	2	0	1	1	1	No change
hmi	2	0	1	1	1	No change
inputs from human	2	0	1	1	1	No change
javascript	2	0	1	1	1	No change
life cycle carbon assessment	2	0	1	1	1	No change
life cycle energy assessment	2	0	1	1	1	No change
life cycle maintenance cost	2	0	1	1	1	No change
lora	2	0	1	1	1	No change
loudspeakers	2	0	1	1	1	No change
machine language	2	0	1	1	1	No change
mapping software	2	0	1	1	1	No change
mass spectrometers	2	0	1	1	1	No change
mixed effects models	2	0	1	1	1	No change
mobile robots	2	0	1	1	1	No change
pointers	2	0	1	1	1	No change
programmable logic controllers	2	0	1	1	1	No change
radiofrequency	2	0	1	1	1	No change
random access memory	2	0	1	1	1	No change
remote controlled	2	0	1	1	1	No change
rotating equipment	2	0	1	1	1	No change
scripting language	2	0	1	1	1	No change
smart farming system	2	0	1	1	1	No change
smart lighting system	2	0	1	1	1	No change
smart meter units	2	0	1	1	1	No change
space heaters	2	0	1	1	1	No change
text mining software	2	0	1	1	1	No change
three dimensional printed	2	0	1	1	1	No change
touch sensor	2	0	1	1	1	No change
usb	2	0	1	1	1	No change
utility vehicles	2	0	1	1	1	No change
virtual machines	2	0	1	1	1	No change
water wheels	2	0	1	1	1	No change
work station	2	0	1	1	1	No change
biotechnological	382	0.78	196	186	0.95	No change
laptop	33	0.07	17	16	0.94	No change
tissue engineering	25	0.05	13	12	0.92	No change
sintering	128	0.26	67	61	0.91	No change
cpu	21	0.04	11	10	0.91	No change
filters	93	0.19	49	44	0.9	No change
biotechnology	287	0.59	152	135	0.89	No change
sensors	176	0.36	93	83	0.89	No change
user interface	17	0.03	9	8	0.89	No change
markers	60	0.12	32	28	0.88	No change
controllers	99	0.2	53	46	0.87	No change
dryers	13	0.03	7	6	0.86	No change
microelectronic	13	0.03	7	6	0.86	No change
rfid	13	0.03	7	6	0.86	No change
statistical modelling	13	0.03	7	6	0.86	No change
database	504	1.03	273	231	0.85	No change
computers	48	0.1	26	22	0.85	No change
cylinders	24	0.05	13	11	0.85	No change
distillers	24	0.05	13	11	0.85	No change
modular	214	0.44	116	98	0.84	No change
electric vehicle	167	0.34	91	76	0.84	No change
sensor	162	0.33	88	74	0.84	No change
gateways	11	0.02	6	5	0.83	No change
harvesters	11	0.02	6	5	0.83	No change
level indicators	11	0.02	6	5	0.83	No change
semiconductor	91	0.19	50	41	0.82	No change
trucks	40	0.08	22	18	0.82	No change
server	20	0.04	11	9	0.82	No change
catalyst	1586	3.24	880	706	0.8	No change
wireless	45	0.09	25	20	0.8	No change
furnaces	27	0.06	15	12	0.8	No change
refrigerators	27	0.06	15	12	0.8	No change
arduino	9	0.02	5	4	0.8	No change
comsol multiphysics	9	0.02	5	4	0.8	No change
fans	9	0.02	5	4	0.8	No change
personal computers	9	0.02	5	4	0.8	No change
vacuum cleaners	9	0.02	5	4	0.8	No change
energy harvesting	50	0.1	28	22	0.79	No change
life cycle assessment	2390	4.88	1345	1045	0.78	No change
reactors	403	0.82	227	176	0.78	No change
simulation software	48	0.1	27	21	0.78	No change
automobiles	32	0.07	18	14	0.78	No change
buffers	16	0.03	9	7	0.78	No change
statistical software	16	0.03	9	7	0.78	No change
buses	44	0.09	25	19	0.76	No change
prototyping	42	0.09	24	18	0.75	No change
revamping	14	0.03	8	6	0.75	No change
computer program	7	0.01	4	3	0.75	No change
cooling towers	7	0.01	4	3	0.75	No change
algorithm	1317	2.69	763	554	0.73	No change
printed circuit board	31	0.06	18	13	0.72	No change
modules	339	0.69	198	141	0.71	No change
leds	29	0.06	17	12	0.71	No change
bioimaging	12	0.02	7	5	0.71	No change
statistics	291	0.59	171	120	0.7	No change
combustion engines	39	0.08	23	16	0.7	No change
fuzzy inference system	44	0.09	26	18	0.69	No change
bus	294	0.6	175	119	0.68	No change
control systems	168	0.34	100	68	0.68	No change
processors	52	0.11	31	21	0.68	No change
probes	32	0.07	19	13	0.68	No change
decision support system	162	0.33	97	65	0.67	No change
televisions	40	0.08	24	16	0.67	No change
algorithmic	25	0.05	15	10	0.67	No change
smart meters	15	0.03	9	6	0.67	No change
autodesk revit	10	0.02	6	4	0.67	No change
broilers	10	0.02	6	4	0.67	No change
drifts	10	0.02	6	4	0.67	No change
fuzzy goal programming	10	0.02	6	4	0.67	No change
operating system	10	0.02	6	4	0.67	No change
pvsyst	10	0.02	6	4	0.67	No change
smart distribution system	10	0.02	6	4	0.67	No change
anchors	5	0.01	3	2	0.67	No change
flexible electronics	5	0.01	3	2	0.67	No change
micro reactors	5	0.01	3	2	0.67	No change
power structure	5	0.01	3	2	0.67	No change
water pumps	5	0.01	3	2	0.67	No change
nanotechnology	73	0.15	44	29	0.66	No change
electronic devices	99	0.2	60	39	0.65	No change
remote sensing	66	0.13	40	26	0.65	No change
incinerators	43	0.09	26	17	0.65	No change
life cycle costing	272	0.56	167	105	0.63	No change
module	317	0.65	196	121	0.62	No change
prototype	286	0.58	177	109	0.62	No change
washing machines	39	0.08	24	15	0.62	No change
plc	13	0.03	8	5	0.62	No change
aspen plus	219	0.45	136	83	0.61	No change
lcd	48	0.1	30	18	0.6	No change
processor	24	0.05	15	9	0.6	No change
absorbers	16	0.03	10	6	0.6	No change
cell phones	8	0.02	5	3	0.6	No change
factsage	8	0.02	5	3	0.6	No change
optic fiber	8	0.02	5	3	0.6	No change
simulations	750	1.53	473	277	0.59	No change
tracker	19	0.04	12	7	0.58	No change
distributed network	11	0.02	7	4	0.57	No change
statistical model	42	0.09	27	15	0.56	No change
microsoft excel	14	0.03	9	5	0.56	No change
genetic engineering	65	0.13	42	23	0.55	No change
computer	254	0.52	165	89	0.54	No change
collectors	165	0.34	107	58	0.54	No change
flasks	40	0.08	26	14	0.54	No change
simulink	104	0.21	69	35	0.51	No change
aspen	86	0.18	57	29	0.51	No change
bio material	18	0.04	12	6	0.5	No change
3d modeling	12	0.02	8	4	0.5	No change
broadband	12	0.02	8	4	0.5	No change
microcontroller	12	0.02	8	4	0.5	No change
programming language	12	0.02	8	4	0.5	No change
soft computing	12	0.02	8	4	0.5	No change
hard disk drives	9	0.02	6	3	0.5	No change
radio frequency	9	0.02	6	3	0.5	No change
3d cad	6	0.01	4	2	0.5	No change
assessment software	6	0.01	4	2	0.5	No change
graphical user interface	6	0.01	4	2	0.5	No change
microprocessor	6	0.01	4	2	0.5	No change
network planning	6	0.01	4	2	0.5	No change
barcode	3	0.01	2	1	0.5	No change
cellular phone	3	0.01	2	1	0.5	No change
collaborative robot	3	0.01	2	1	0.5	No change
computer numerical control	3	0.01	2	1	0.5	No change
cutters	3	0.01	2	1	0.5	No change
dspace	3	0.01	2	1	0.5	No change
effluent treatment systems	3	0.01	2	1	0.5	No change
extraction equipment	3	0.01	2	1	0.5	No change
fabricated by direct	3	0.01	2	1	0.5	No change
filter papers	3	0.01	2	1	0.5	No change
fullerene	3	0.01	2	1	0.5	No change
gas engines	3	0.01	2	1	0.5	No change
grid energy storage	3	0.01	2	1	0.5	No change
grinders	3	0.01	2	1	0.5	No change
high performance computing	3	0.01	2	1	0.5	No change
home automation	3	0.01	2	1	0.5	No change
injectors	3	0.01	2	1	0.5	No change
intelligent network system	3	0.01	2	1	0.5	No change
ios	3	0.01	2	1	0.5	No change
knives	3	0.01	2	1	0.5	No change
laser metal deposition	3	0.01	2	1	0.5	No change
metal deposits	3	0.01	2	1	0.5	No change
metal foam	3	0.01	2	1	0.5	No change
micro electro mechanical systems	3	0.01	2	1	0.5	No change
micrometers	3	0.01	2	1	0.5	No change
numerical control	3	0.01	2	1	0.5	No change
oled	3	0.01	2	1	0.5	No change
overfitting	3	0.01	2	1	0.5	No change
positioning system	3	0.01	2	1	0.5	No change
pressure tanks	3	0.01	2	1	0.5	No change
recovery units	3	0.01	2	1	0.5	No change
reverse osmosis systems	3	0.01	2	1	0.5	No change
selective laser melting	3	0.01	2	1	0.5	No change
smart products	3	0.01	2	1	0.5	No change
spss statistics	3	0.01	2	1	0.5	No change
steam boilers	3	0.01	2	1	0.5	No change
superalloy	3	0.01	2	1	0.5	No change
technology forecast	3	0.01	2	1	0.5	No change
wi fi	3	0.01	2	1	0.5	No change
retrofits	149	0.3	100	49	0.49	No change
storage system	523	1.07	356	167	0.47	No change
controller	260	0.53	178	82	0.46	No change
boilers	92	0.19	63	29	0.46	No change
diesel generators	106	0.22	73	33	0.45	No change
lidar	16	0.03	11	5	0.45	No change
computer aided design	23	0.05	16	7	0.44	No change
cyclone	13	0.03	9	4	0.44	No change
3 d printing	10	0.02	7	3	0.43	No change
passenger cars	10	0.02	7	3	0.43	No change
cam	17	0.03	12	5	0.42	No change
transformers	24	0.05	17	7	0.41	No change
generators	355	0.72	254	101	0.4	No change
actuators	28	0.06	20	8	0.4	No change
distillation columns	14	0.03	10	4	0.4	No change
storage tanks	14	0.03	10	4	0.4	No change
circuitry	7	0.01	5	2	0.4	No change
communication systems	7	0.01	5	2	0.4	No change
erlenmeyer flasks	7	0.01	5	2	0.4	No change
motor vehicles	7	0.01	5	2	0.4	No change
refrigeration systems	7	0.01	5	2	0.4	No change
sub network	7	0.01	5	2	0.4	No change
ventilation systems	7	0.01	5	2	0.4	No change
water heaters	25	0.05	18	7	0.39	No change
grids	329	0.67	238	91	0.38	No change
cad	44	0.09	32	12	0.38	No change
probabilistic forecasting	11	0.02	8	3	0.38	No change
pin	26	0.05	19	7	0.37	No change
smart energy systems	23	0.05	17	6	0.35	No change
heat exchangers	59	0.12	44	15	0.34	No change
latex	36	0.07	27	9	0.33	No change
polymer matrices	12	0.02	9	3	0.33	No change
servers	12	0.02	9	3	0.33	No change
boats	8	0.02	6	2	0.33	No change
digital methods of fabrication	8	0.02	6	2	0.33	No change
gsm	8	0.02	6	2	0.33	No change
manufactured using 3d	8	0.02	6	2	0.33	No change
rapid prototyping	8	0.02	6	2	0.33	No change
alarms	4	0.01	3	1	0.33	No change
central processing unit	4	0.01	3	1	0.33	No change
deep wells	4	0.01	3	1	0.33	No change
drying systems	4	0.01	3	1	0.33	No change
elevators	4	0.01	3	1	0.33	No change
gis software	4	0.01	3	1	0.33	No change
global positioning system	4	0.01	3	1	0.33	No change
grit chambers	4	0.01	3	1	0.33	No change
laser melting	4	0.01	3	1	0.33	No change
neural networking	4	0.01	3	1	0.33	No change
parallel computing	4	0.01	3	1	0.33	No change
radiometer	4	0.01	3	1	0.33	No change
remotely sensed	4	0.01	3	1	0.33	No change
visual basic	4	0.01	3	1	0.33	No change
smart meter	13	0.03	10	3	0.3	No change
district heating	151	0.31	119	32	0.27	No change
process simulation software	14	0.03	11	3	0.27	No change
smart grids	184	0.38	146	38	0.26	No change
concentrated solar power	76	0.16	61	15	0.25	No change
distributed manufacturing	10	0.02	8	2	0.25	No change
smart appliances	10	0.02	8	2	0.25	No change
air samplers	5	0.01	4	1	0.25	No change
cyber security	5	0.01	4	1	0.25	No change
dikes	5	0.01	4	1	0.25	No change
flow reactors	5	0.01	4	1	0.25	No change
fortran	5	0.01	4	1	0.25	No change
vehicle design	5	0.01	4	1	0.25	No change
heat pumps	106	0.22	86	20	0.23	No change
forecast error	62	0.13	51	11	0.22	No change
biomass boilers	11	0.02	9	2	0.22	No change
mechatronics	11	0.02	9	2	0.22	No change
plug in electric vehicle	12	0.02	10	2	0.2	No change
blowers	6	0.01	5	1	0.2	No change
microarchitecture	6	0.01	5	1	0.2	No change
pattern recognition	6	0.01	5	1	0.2	No change
web services	6	0.01	5	1	0.2	No change
load balancing	13	0.03	11	2	0.18	No change
scada	13	0.03	11	2	0.18	No change
power generators	35	0.07	30	5	0.17	No change
electric furnace	14	0.03	12	2	0.17	No change
minitab	7	0.01	6	1	0.17	No change
motorcycles	7	0.01	6	1	0.17	No change
drums	8	0.02	7	1	0.14	No change
smart metering	8	0.02	7	1	0.14	No change
steam turbines	8	0.02	7	1	0.14	No change
telemetry	8	0.02	7	1	0.14	No change
air conditioning systems	9	0.02	8	1	0.12	No change
fixtures	9	0.02	8	1	0.12	No change
thermocouples	9	0.02	8	1	0.12	No change
gas power plants	10	0.02	9	1	0.11	No change
modeling software	10	0.02	9	1	0.11	No change
optimization software	10	0.02	9	1	0.11	No change
turbine generators	10	0.02	9	1	0.11	No change
ocean thermal energy conversion	12	0.02	11	1	0.09	No change
face masks	14	0.03		14		New
dishwashers	6	0.01	6			Dead
disks	6	0.01	6			Dead
temperature sensors	6	0.01	6			Dead
throttle	6	0.01	6			Dead
distillation systems	5	0.01	5			Dead
gas generators	5	0.01	5			Dead
bio technology	4	0.01	4			Dead
computer aided molecular design	4	0.01	4			Dead
crypto currency	4	0.01		4		New
electric generators	4	0.01	4			Dead
smart manufacturing systems	4	0.01		4		New
transceiver	4	0.01	4			Dead
agar plates	3	0.01		3		New
ansys software	3	0.01	3			Dead
compost bins	3	0.01	3			Dead
depositing metal	3	0.01	3			Dead
digital cameras	3	0.01		3		New
digital light processing	3	0.01		3		New
fabrication three dimensional	3	0.01		3		New
fuzzy preference programming	3	0.01	3			Dead
garbage trucks	3	0.01		3		New
heating furnaces	3	0.01	3			Dead
lawn mowers	3	0.01		3		New
optical system	3	0.01		3		New
photocopiers	3	0.01	3			Dead
plasma reactors	3	0.01		3		New
rapid manufacturing	3	0.01	3			Dead
rapid prototyper	3	0.01	3			Dead
raspberry pi	3	0.01		3		New
regenerative braking	3	0.01		3		New
respirators	3	0.01		3		New
robotic arm	3	0.01		3		New
subnetworks	3	0.01		3		New
syringes	3	0.01		3		New
tillers	3	0.01	3			Dead
zigbee	3	0.01	3			Dead
3d food printing	2	0		2		New
abaqus software	2	0	2			Dead
air filters	2	0		2		New
algorithmically	2	0		2		New
ansys aqwa	2	0	2			Dead
authentication procedures	2	0		2		New
auto regressive moving average	2	0	2			Dead
automated guided vehicle	2	0		2		New
autonomous robot	2	0		2		New
capillary tubes	2	0	2			Dead
chippers	2	0	2			Dead
combustion furnaces	2	0	2			Dead
communication modules	2	0	2			Dead
compressed air systems	2	0	2			Dead
computer programme	2	0	2			Dead
control module	2	0	2			Dead
control objects	2	0		2		New
control tools	2	0		2		New
conveyor belts	2	0	2			Dead
creole	2	0		2		New
cruise ships	2	0	2			Dead
crushers	2	0		2		New
cryptography	2	0		2		New
cyberspace	2	0	2			Dead
digital logic	2	0	2			Dead
dimmers	2	0	2			Dead
direct 3d printing	2	0	2			Dead
direct energy deposition	2	0		2		New
direct manufacturing	2	0	2			Dead
distributed computing	2	0		2		New
distributed energy networks	2	0	2			Dead
distributed modelling	2	0	2			Dead
electric double layer capacitor	2	0	2			Dead
encoding method	2	0	2			Dead
ethereal	2	0		2		New
expanders	2	0	2			Dead
field programmable gate array	2	0	2			Dead
fixed film reactors	2	0		2		New
gantry cranes	2	0	2			Dead
gauges	2	0	2			Dead
grills	2	0	2			Dead
grinding wheels	2	0	2			Dead
grippers	2	0		2		New
headphones	2	0		2		New
hec hms	2	0	2			Dead
hot water tank	2	0	2			Dead
hydraulic motor	2	0	2			Dead
industrial controller	2	0	2			Dead
intelligent decision support tools	2	0		2		New
life cycle environmental assessment	2	0	2			Dead
life cycle internal costs	2	0	2			Dead
lifts	2	0	2			Dead
loaders	2	0	2			Dead
lysimeters	2	0	2			Dead
mechanical vacuum pumps	2	0	2			Dead
microplates	2	0		2		New
microtiter plates	2	0	2			Dead
modbus	2	0	2			Dead
modems	2	0	2			Dead
modpath	2	0	2			Dead
module management	2	0		2		New
mopeds	2	0		2		New
motherboards	2	0	2			Dead
nylon ropes	2	0	2			Dead
oil storage tanks	2	0		2		New
organic solar cell	2	0	2			Dead
photodetectors	2	0		2		New
presses	2	0	2			Dead
printing or additive	2	0		2		New
profilers	2	0	2			Dead
prosthesis	2	0	2			Dead
puzzles	2	0	2			Dead
qr code	2	0	2			Dead
qualitative analysis software	2	0		2		New
quantum computing	2	0		2		New
radar equipment	2	0	2			Dead
remote control	2	0		2		New
remote handling	2	0	2			Dead
remote sensed	2	0	2			Dead
rheometers	2	0	2			Dead
routers	2	0	2			Dead
safety shoes	2	0		2		New
satellite navigation	2	0	2			Dead
semantic web	2	0	2			Dead
semi supervised learning	2	0	2			Dead
sewage treatment systems	2	0	2			Dead
smart grid management system	2	0		2		New
smart irrigation system	2	0	2			Dead
smart phones	2	0		2		New
smartgrid	2	0	2			Dead
spoons	2	0		2		New
sprayers	2	0	2			Dead
spreadsheet software	2	0	2			Dead
synthesizer	2	0		2		New
test tubes	2	0		2		New
tugboats	2	0	2			Dead
vacuum systems	2	0	2			Dead
värmland region of	2	0		2		New
västra götaland region of	2	0	2			Dead
water filters	2	0	2			Dead
water purification systems	2	0	2			Dead
xenon lamp	2	0	2			Dead
2 inch modules	1	0		1		New
2% for module	1	0	1			Dead
3 d modelling	1	0	1			Dead
3d block modelling	1	0	1			Dead
3d concrete printing	1	0		1		New
3d filament manufacturing	1	0		1		New
3d printed prototype	1	0		1		New
3d propagation modelling	1	0	1			Dead
3d structure modeling	1	0	1			Dead
3dprinting	1	0		1		New
5 inch modules	1	0		1		New
accelerometer	1	0		1		New
additive 3d printing	1	0	1			Dead
additive layer manufacturing	1	0	1			Dead
additive re manufacturing	1	0	1			Dead
additive subtractive manufacturing	1	0		1		New
aerators	1	0		1		New
agriculture and precision	1	0		1		New
air compressors	1	0	1			Dead
air cooled condensers	1	0		1		New
air cooling systems	1	0		1		New
air dryers	1	0	1			Dead
airborne wind turbine	1	0	1			Dead
algorithmii	1	0	1			Dead
amoled	1	0		1		New
ampl	1	0		1		New
anaerobic chamber	1	0		1		New
atomic force microscopes	1	0	1			Dead
augers	1	0	1			Dead
automatic control systems	1	0		1		New
automatized	1	0	1			Dead
automaton	1	0	1			Dead
auxiliary generator	1	0	1			Dead
avionics	1	0	1			Dead
axial flow fans	1	0	1			Dead
backboards	1	0		1		New
baling press	1	0	1			Dead
battery chargers	1	0	1			Dead
beakers	1	0		1		New
bells	1	0	1			Dead
bending machines	1	0	1			Dead
bio mechatronics	1	0	1			Dead
biomass dryers	1	0	1			Dead
biotecnologia	1	0	1			Dead
blockchainification	1	0		1		New
blockchaining	1	0		1		New
blow molding machines	1	0	1			Dead
bluetooth	1	0	1			Dead
boiler generators	1	0	1			Dead
both with modularity	1	0		1		New
brush cutter	1	0		1		New
bullet proof vests	1	0		1		New
cable lines	1	0	1			Dead
capacitive sensors	1	0	1			Dead
capacitive touch sensing	1	0		1		New
chemical baths	1	0	1			Dead
circuit breakers	1	0		1		New
circuit simulation software	1	0	1			Dead
clipper	1	0	1			Dead
cmos	1	0	1			Dead
co processor	1	0	1			Dead
cognitive computing	1	0	1			Dead
collaborative robotics	1	0		1		New
color sensors	1	0		1		New
communication and device	1	0	1			Dead
communication device	1	0	1			Dead
composting equipment	1	0		1		New
compression devices	1	0	1			Dead
computer aided architectural design	1	0	1			Dead
computer integrated manufacturing	1	0	1			Dead
computer modeling software	1	0	1			Dead
computer monitors	1	0	1			Dead
computer network	1	0	1			Dead
computer numerical control router	1	0	1			Dead
computer programmed	1	0	1			Dead
computer servers	1	0	1			Dead
computer storage	1	0	1			Dead
conductivity sensors	1	0	1			Dead
cone crushers	1	0	1			Dead
conical flasks	1	0	1			Dead
contactless payment	1	0		1		New
container ships	1	0		1		New
control panels	1	0		1		New
crop sprayers	1	0	1			Dead
cryogenic treatment	1	0		1		New
crystallizers	1	0	1			Dead
cupola furnaces	1	0	1			Dead
current converters	1	0	1			Dead
curve tracers	1	0	1			Dead
customer relationship management	1	0	1			Dead
cyberphysical systems	1	0		1		New
cyborg	1	0		1		New
cyclotrons	1	0	1			Dead
data acquisition systems	1	0	1			Dead
data downloaded	1	0		1		New
data mining software	1	0		1		New
decision support software	1	0		1		New
decorticators	1	0	1			Dead
deflectors	1	0	1			Dead
delivery vans	1	0		1		New
depositing polymeric layers	1	0		1		New
deposition additive	1	0	1			Dead
deposition of pcb metal	1	0		1		New
deposition of the selective	1	0		1		New
desktop 3d printing	1	0	1			Dead
detector systems	1	0	1			Dead
dialogic tool	1	0		1		New
dice	1	0		1		New
diggers	1	0	1			Dead
digital control	1	0		1		New
digital currencies	1	0	1			Dead
digital designs and fabrication	1	0		1		New
digital factories	1	0	1			Dead
digital factory	1	0		1		New
digital printing presses	1	0		1		New
digital signal processor	1	0	1			Dead
direct deposits	1	0		1		New
direct digital manufacturing	1	0	1			Dead
direct expansion evaporators	1	0		1		New
direct manufactures	1	0	1			Dead
direct metal laser sintering	1	0	1			Dead
direct printing	1	0		1		New
display cellulase system	1	0		1		New
display system	1	0		1		New
display units	1	0		1		New
displaysystems	1	0		1		New
distributed additive manufacturing	1	0	1			Dead
distributed blockchain networks	1	0		1		New
distributed digital fabrication	1	0	1			Dead
distributed fans network	1	0		1		New
distributed generation network	1	0		1		New
distributed hybrid network	1	0	1			Dead
distributed lag modeling	1	0		1		New
distributed power networks	1	0	1			Dead
distributed recycling and manufacturing	1	0	1			Dead
distribution management systems	1	0	1			Dead
domestic refrigerators	1	0	1			Dead
domestic tumble dryers	1	0		1		New
door openers	1	0		1		New
dredges	1	0		1		New
dust collection systems	1	0	1			Dead
e number	1	0		1		New
edge device	1	0		1		New
electric shavers	1	0	1			Dead
electrical insulators	1	0		1		New
electrocardiogram	1	0		1		New
electroencephalography	1	0	1			Dead
electromagnets	1	0		1		New
electron beam melting	1	0	1			Dead
electronic loads	1	0	1			Dead
electronic nose	1	0	1			Dead
engineering scales	1	0		1		New
ensemble based hybrid forecasting	1	0		1		New
ensemble enhanced combined forecasting	1	0		1		New
ensemble forecast	1	0		1		New
ensemble probabilistic forecasting	1	0	1			Dead
errors in load forecasting	1	0		1		New
evaporative coolers	1	0		1		New
evaporative cooling systems	1	0		1		New
exchanging data	1	0		1		New
executable programs	1	0		1		New
extruders	1	0		1		New
fabricate 3 d	1	0		1		New
fabricating 3d	1	0		1		New
fabrication process by direct	1	0		1		New
face shields	1	0		1		New
fermentation tanks	1	0	1			Dead
filter presses	1	0		1		New
fire detectors	1	0		1		New
fire extinguishers	1	0		1		New
first modular	1	0	1			Dead
flail mowers	1	0		1		New
flame ionization detectors	1	0	1			Dead
flares	1	0		1		New
flashlights	1	0	1			Dead
flatbed trailers	1	0	1			Dead
flexible manufacturing system	1	0	1			Dead
flipflopi	1	0		1		New
flood light	1	0	1			Dead
flow sensors	1	0	1			Dead
flowmeters	1	0	1			Dead
fog computing	1	0		1		New
forecast vacant technology	1	0	1			Dead
forecasting ccs technology	1	0	1			Dead
forecasts driven by ensemble	1	0	1			Dead
forklifts	1	0		1		New
forming machine	1	0	1			Dead
freezers	1	0		1		New
frequency drives	1	0	1			Dead
fuzzy considering probability	1	0		1		New
fuzzy credibility programming	1	0	1			Dead
fuzzy evaluation subset	1	0		1		New
fuzzy expert system	1	0		1		New
fuzzy fractional programming	1	0	1			Dead
fuzzy interference system	1	0	1			Dead
fuzzy linear programming	1	0		1		New
fuzzy mathematical programming	1	0	1			Dead
fuzzy preference programing	1	0	1			Dead
fuzzy robust programming	1	0		1		New
fuzzy rough set	1	0		1		New
gas analyzers	1	0	1			Dead
gas detectors	1	0	1			Dead
gas masks	1	0		1		New
gas pumps	1	0	1			Dead
gateways in the network	1	0		1		New
gcode	1	0		1		New
gear pumps	1	0		1		New
glass flasks	1	0		1		New
goggles	1	0		1		New
grain dryers	1	0	1			Dead
grinding equipment	1	0		1		New
hammer mills	1	0	1			Dead
hammers	1	0		1		New
harvesting machines	1	0	1			Dead
heat sinks	1	0	1			Dead
heavy trucks	1	0	1			Dead
hec ras	1	0	1			Dead
human input	1	0		1		New
humidity sensors	1	0		1		New
hydraulic presses	1	0	1			Dead
hydrus 2d	1	0	1			Dead
hypodermic needles	1	0		1		New
image analysis systems	1	0	1			Dead
imaging systems	1	0		1		New
incandescent lamps	1	0	1			Dead
industrial dryers	1	0		1		New
industrial robot	1	0	1			Dead
industrial washing machines	1	0		1		New
information processing mode	1	0		1		New
information processing systems	1	0	1			Dead
intel core	1	0		1		New
intelligent active mooring system	1	0	1			Dead
intelligent agent	1	0		1		New
intelligent agents	1	0	1			Dead
intelligent agriculture management system	1	0		1		New
intelligent clustering machine	1	0	1			Dead
intelligent computational tool	1	0		1		New
intelligent energy management system	1	0	1			Dead
intelligent environmental detection systems	1	0		1		New
intelligent forecasting system	1	0		1		New
intelligent image collection system	1	0		1		New
intelligent management systems	1	0	1			Dead
intelligent manufacturing loop system	1	0	1			Dead
intelligent medical devices	1	0		1		New
intelligent model structure	1	0		1		New
intelligent online monitoring system	1	0	1			Dead
intelligent packaging systems	1	0	1			Dead
intelligent plant structures	1	0	1			Dead
intelligent preparation system	1	0	1			Dead
intelligent product	1	0	1			Dead
intelligent recycling machine	1	0		1		New
intelligent resource provisioning mechanisms	1	0		1		New
intelligent scheduling system	1	0	1			Dead
intelligent solar irrigation systems	1	0		1		New
intelligent system management tools	1	0	1			Dead
intelligent transport system	1	0	1			Dead
intelligent unmanned mining machine	1	0		1		New
intelligent water systems	1	0		1		New
intelligent wind power systems	1	0		1		New
interconnected modules	1	0		1		New
intercoolers	1	0	1			Dead
intravenous tubing	1	0		1		New
iphone	1	0	1			Dead
irons	1	0		1		New
julia programming language	1	0		1		New
kitchen blenders	1	0	1			Dead
lab on a chip	1	0		1		New
laboratory benches	1	0		1		New
laminated object manufacturing	1	0		1		New
lan	1	0	1			Dead
laryngoscopes	1	0	1			Dead
laser cutting machine	1	0	1			Dead
laser scanners	1	0		1		New
layer fabrication	1	0		1		New
layer in multi layer	1	0		1		New
layer manufacturing	1	0	1			Dead
layered modeling	1	0	1			Dead
life cycle assess	1	0		1		New
life cycle cutting costs	1	0		1		New
life cycle environmental costs	1	0	1			Dead
life cycle external cost	1	0	1			Dead
life cycle ghg assessment	1	0	1			Dead
life cycle inventory assessment	1	0	1			Dead
life cycle investment assessment	1	0		1		New
life cycle protein assessment	1	0	1			Dead
life cycle social costs	1	0	1			Dead
limousines	1	0		1		New
linux	1	0	1			Dead
lithium iron phosphate battery	1	0	1			Dead
load cells	1	0		1		New
loading equipment	1	0		1		New
lpwan	1	0		1		New
magnetorheological fluid	1	0		1		New
management for modules	1	0		1		New
management modules	1	0		1		New
manufactured with chemical additives	1	0		1		New
manufactured with distributed	1	0		1		New
manufactured without chemical additives	1	0		1		New
manufacturers explore 3d	1	0		1		New
manufacturing companies are direct	1	0		1		New
manufacturing execution system	1	0	1			Dead
manufacturing via stereolithography 3d	1	0		1		New
media filters	1	0	1			Dead
medical syringes	1	0		1		New
mesh sieves	1	0	1			Dead
metal detectors	1	0		1		New
metal shearing machines	1	0	1			Dead
metamaterials	1	0		1		New
micro aerial vehicles	1	0		1		New
micro controller	1	0	1			Dead
micro processor	1	0		1		New
micro scope	1	0		1		New
microelectrodes	1	0	1			Dead
microelectromechanical systems	1	0	1			Dead
microsoft office	1	0	1			Dead
microwave ovens	1	0		1		New
middleware	1	0	1			Dead
milling equipment	1	0		1		New
mini computers	1	0		1		New
mixed effect model	1	0	1			Dead
modeling a distributed	1	0	1			Dead
modeling to test direct	1	0		1		New
modular biotechnological equipment	1	0	1			Dead
modular efloat system	1	0	1			Dead
modular envelope system	1	0	1			Dead
modular photoelectrochemical systems	1	0		1		New
modular pilot system	1	0	1			Dead
modular smartphone design	1	0		1		New
modular vector system	1	0	1			Dead
module waste management	1	0		1		New
money supply	1	0		1		New
monte carlo software	1	0		1		New
mosfet	1	0	1			Dead
mowing equipment	1	0	1			Dead
msx	1	0		1		New
muffle furnaces	1	0	1			Dead
multiuser	1	0	1			Dead
nanotechnologybased	1	0		1		New
near field communication	1	0	1			Dead
network layer	1	0		1		New
network processors	1	0		1		New
notebook computers	1	0	1			Dead
oil fillers	1	0		1		New
oil separators	1	0	1			Dead
opnet	1	0	1			Dead
optic cables	1	0	1			Dead
optical character recognition	1	0		1		New
optical sorting system	1	0		1		New
organ transplantation	1	0	1			Dead
orifice plate	1	0		1		New
orifice plates	1	0	1			Dead
other modules	1	0		1		New
other pv modules	1	0		1		New
oxidation systems	1	0	1			Dead
oxygen concentrators	1	0		1		New
oxygen index apparatus	1	0	1			Dead
oxygen sensors	1	0	1			Dead
paas	1	0		1		New
paint brushes	1	0	1			Dead
panel boards	1	0		1		New
paper machine	1	0	1			Dead
parachutes	1	0		1		New
parking meters	1	0	1			Dead
personalized medicine	1	0		1		New
pervasive computing	1	0	1			Dead
ph indicators	1	0		1		New
ph meters	1	0	1			Dead
photometers	1	0		1		New
physical internet	1	0		1		New
piezometers	1	0	1			Dead
plasma screens	1	0		1		New
plate heat exchangers	1	0	1			Dead
pliers	1	0		1		New
pneumatic actuators	1	0		1		New
polyjet rapid prototyping	1	0	1			Dead
power meters	1	0	1			Dead
pressure controllers	1	0	1			Dead
pressure transducers	1	0	1			Dead
printed layer over layer	1	0		1		New
printed using selective laser	1	0	1			Dead
printing in distributed	1	0		1		New
printing layer	1	0		1		New
probabilistic power forecasts	1	0		1		New
probabilistic time series forecast	1	0		1		New
protective gloves	1	0		1		New
protective masks	1	0		1		New
proximity sensors	1	0		1		New
pulleys	1	0	1			Dead
pyranometers	1	0	1			Dead
radiant heaters	1	0	1			Dead
radios	1	0	1			Dead
rapid co deposition	1	0		1		New
rapid control prototyping	1	0		1		New
rapid deposition	1	0		1		New
razors	1	0		1		New
real time condition monitoring	1	0		1		New
real time data monitoring	1	0	1			Dead
real time environmental monitoring	1	0		1		New
real time kpi monitoring	1	0	1			Dead
real time load monitoring	1	0	1			Dead
real time microscopic monitoring	1	0	1			Dead
real time water monitoring	1	0		1		New
recorded for all films	1	0		1		New
recording devices	1	0	1			Dead
remote home monitoring	1	0		1		New
remote sensor	1	0	1			Dead
remote terminal unit	1	0	1			Dead
retarders	1	0		1		New
rickshaws	1	0	1			Dead
robotic manipulators	1	0		1		New
rotary dryers	1	0	1			Dead
rotary tools	1	0	1			Dead
rotating biological contactors	1	0	1			Dead
round balers	1	0	1			Dead
routing software	1	0	1			Dead
safety goggles	1	0		1		New
sampling probes	1	0	1			Dead
sas software	1	0		1		New
saw blades	1	0	1			Dead
scanners	1	0	1			Dead
scanning electron microscopes	1	0	1			Dead
scissors	1	0		1		New
scrapers	1	0		1		New
screwdrivers	1	0		1		New
selective metal deposition	1	0		1		New
semantic technologies	1	0		1		New
sensing structure	1	0		1		New
sensing tools	1	0	1			Dead
sensors and electrical capacitance	1	0	1			Dead
sequential deposition	1	0	1			Dead
sewage pumps	1	0	1			Dead
shakers	1	0	1			Dead
shims	1	0		1		New
signal cable	1	0	1			Dead
siphons	1	0	1			Dead
slm processing	1	0	1			Dead
smart agents	1	0		1		New
smart charging system	1	0	1			Dead
smart chp system	1	0	1			Dead
smart circuits or systems	1	0		1		New
smart circular systems	1	0	1			Dead
smart city tools	1	0		1		New
smart components	1	0		1		New
smart connected products	1	0	1			Dead
smart cooling system	1	0	1			Dead
smart disposal bin systems	1	0		1		New
smart drip irrigation systems	1	0		1		New
smart eco toilet system	1	0		1		New
smart farming tools	1	0		1		New
smart grid electricity systems	1	0	1			Dead
smart household appliances	1	0	1			Dead
smart hybrid system	1	0		1		New
smart interconnected devices	1	0	1			Dead
smart logistics system	1	0	1			Dead
smart microgrid test system	1	0		1		New
smart mobility systems	1	0		1		New
smart monitoring device	1	0		1		New
smart multi energy systems	1	0	1			Dead
smart object	1	0	1			Dead
smart photovoltaic systems	1	0		1		New
smart portable electronic devices	1	0	1			Dead
smart product	1	0		1		New
smart resource allocation system	1	0		1		New
smart reverse logistics system	1	0		1		New
smart reverse system	1	0		1		New
smart socket system	1	0	1			Dead
smart solar grid system	1	0	1			Dead
smart textile device	1	0	1			Dead
smart tools	1	0	1			Dead
smart waste management system	1	0		1		New
smart water systems	1	0		1		New
smoke detectors	1	0	1			Dead
soltrace	1	0	1			Dead
solvent extraction systems	1	0	1			Dead
space elevator	1	0	1			Dead
spectrometers	1	0	1			Dead
spectrophotometers	1	0	1			Dead
speed indicators	1	0		1		New
speed sensors	1	0		1		New
spindles	1	0		1		New
spray booths	1	0		1		New
spray guns	1	0	1			Dead
spss statistical	1	0	1			Dead
stackers	1	0		1		New
staplers	1	0		1		New
statistic models	1	0		1		New
statistically model	1	0		1		New
statistically modeled	1	0		1		New
statistics models	1	0		1		New
stem cell treatments	1	0	1			Dead
stolen	1	0		1		New
strain gauges	1	0	1			Dead
sulfur recovery units	1	0		1		New
supercomputers	1	0	1			Dead
surveillance cameras	1	0	1			Dead
swarm robotics	1	0	1			Dead
symbolic artificial intelligence	1	0		1		New
system dynamically	1	0	1			Dead
tableau software	1	0	1			Dead
technology diffusion forecasts	1	0	1			Dead
telematics	1	0		1		New
telemetric	1	0		1		New
telemetrics	1	0		1		New
temperature controllers	1	0		1		New
tensioners	1	0	1			Dead
thermal printers	1	0	1			Dead
thermoelectric cooler	1	0	1			Dead
three dimensional cad	1	0	1			Dead
three dimensional printers	1	0	1			Dead
three pv module	1	0		1		New
tissue culture flasks	1	0		1		New
tissue culture plates	1	0	1			Dead
touch pressure sensor	1	0	1			Dead
touch screen	1	0	1			Dead
tower yarders	1	0	1			Dead
trackpads	1	0		1		New
trammel nets	1	0		1		New
transmitters	1	0		1		New
transponder	1	0		1		New
transportation management systems	1	0		1		New
tribometers	1	0	1			Dead
trolleys	1	0		1		New
tweezers	1	0		1		New
unsupervised learning	1	0		1		New
v−1	1	0	1			Dead
v−1 biomass	1	0	1			Dead
v2v	1	0	1			Dead
vacuum truck	1	0	1			Dead
various pv module	1	0	1			Dead
västmanland in	1	0	1			Dead
västra götaland regional development	1	0		1		New
växjö municipality in	1	0	1			Dead
ventilation fans	1	0		1		New
video cameras	1	0	1			Dead
video display units	1	0		1		New
videoconferencing software	1	0		1		New
vídeos and their interaction	1	0	1			Dead
virtual network	1	0		1		New
virtual private network	1	0	1			Dead
vision systems	1	0		1		New
visors	1	0	1			Dead
visual delivery system	1	0	1			Dead
visual sensor	1	0		1		New
visualbasic	1	0	1			Dead
voltage sensors	1	0	1			Dead
walking floor trailers	1	0		1		New
water gauges	1	0	1			Dead
water jet	1	0	1			Dead
water storage tanks	1	0		1		New
water treatment equipment	1	0	1			Dead
waterjet	1	0	1			Dead
we have synthesized nanometer	1	0		1		New
web tool	1	0	1			Dead
web tools	1	0	1			Dead
webtool	1	0	1			Dead
welders	1	0		1		New
whistle	1	0		1		New
wide area networks	1	0		1		New
wifi	1	0	1			Dead
wind tunnels	1	0	1			Dead
windrowers	1	0		1		New
wireless relay network	1	0	1			Dead
wireless sensor irrigation networks	1	0	1			Dead
wlan	1	0	1			Dead
