# Supplementary material for: Identifying technologies in circular economy paradigm through text mining on scientific literature
Source: PLoS One. 2024 Dec 27;19(12):e0312709. doi: 10.1371/journal.pone.0312709 (PMC11676554; doi:10.1371/journal.pone.0312709)
Supplement: S3 File — The dataset contains the technological areas in CE identified using the network analysis as explained in Section 3.4. (XLSX) [file pone.0312709.s003.xlsx]

## Sheet: Sheet1
#	Size	No. of Obsolescent Technologies	No. of Emergent Technologies	Mean of Growth index	SD of Growth index	Top-15 Technologies (Degree centrality)
1	217	53	60	1.43	2.18	sensors (189); internet (177); internet of things (150); sensor (149); artificial intelligence (106); platforms (97); wireless (81); blockchain (66); cloud computing (52); energy harvesting (50); cameras (47); robotics (46); actuators (44); data mining (42); remote sensing (40); server (35); nanotechnology (35); smart meters (33); microcontroller (32); cybersecurity (30); cyber physical system (2…
2	185	57	46	0.97	0.57	life cycle assessment (273); module (154); modules (125); prototype (123); database (115); modular (88); life cycle costing (72); decision support system (65); statistics (65); retrofits (63); product life cycle (62); python program (33); processor (26); user interface (25); automobiles (21); combustion engines (21); plc (19); bioplastic (18); spss (17); incinerators (17); lifecycle impact assess…
4	179	49	34	1.11	0.76	catalyst (115); laser (86); additive manufacturing (84); reactors (79); semiconductor (55); biotechnological (50); graphene (50); filters (49); supercapacitors (48); electrodes (48); biotechnology (45); supercapacitor (44); prototyping (39); bioreactors (38); 3d printers (33); sintering (25); ultrasound (24); fused filament fabrication (16); portable devices (16); aerogel (16); stereolithography …
0	165	49	34	0.84	0.82	algorithm (235); simulations (148); storage system (107); neural networks (105); machine learning (100); controller (94); grids (94); smart grids (92); generators (92); control systems (90); controllers (60); bus (59); electric vehicle (57); aspen plus (53); artificial neural network (52); simulink (49); diesel generators (35); fuzzy inference system (34); simulation software (34); deep learning …
3	128	36	29	1.07	0.68	computer (179); electronic devices (73); smartphones (69); mobile phone (52); robot (48); cad (47); laptop (44); computers (44); televisions (38); washing machines (37); robots (34); lcd (33); monitors (31); intelligent devices (29); processors (28); computer aided design (25); tablets (25); computer vision (24); screens (24); refrigerators (24); 3d models (22); air conditioners (22); cpu (21); c…
5	59	14	9	0.77	0.58	collectors (70); boilers (42); heat exchangers (41); heat pumps (39); district heating (32); trucks (25); smart energy systems (24); absorbers (21); evaporators (20); furnaces (20); water heaters (20); fans (15); storage tanks (14); condensers (13); ventilation systems (10); electric furnace (10); cooling towers (9); biomass boilers (9); blast furnaces (8); steam turbines (8); distributed fans ne…
6	16	1	11	3.57	3.1	personal protective equipment (20); face masks (13); surgical masks (9); protective clothing (7); respirators (6); fluorescent lamps (4); parachutes (4); welders (4); bullet proof vests (4); safety goggles (3); goggles (3); visors (2); manufactured without chemical additives (1); syringes (1); face shields (1); crushers (1)
